# Supplementary material for: High-resolution epitope mapping and characterization of SARS-CoV-2 antibodies in large cohorts of subjects with COVID-19
Source: Commun Biol. 2021 Nov 22;4:1317. doi: 10.1038/s42003-021-02835-2 (PMC8608966; doi:10.1038/s42003-021-02835-2)
Supplement: Supplementary file 4 — Supplementary Data 2 [file 42003_2021_2835_MOESM4_ESM.xlsx]

## Sheet: Supplementary Data 2
Supplementary Data 2: Epitopes in the random and focused libraries
Protein (uniprot)	Amino Acid Index	Nearest Peptide	Focused Library Reads (nearest peptide)	PIWAS Value
Non-structural protein 8 (P0DTC8)	66	AGSKSPIQYIDI	9108	2.49
Nucleoprotein (P0DTC9)	397	AADLDDFSKQLQ	49355	6.12
Nucleoprotein (P0DTC9)	385	RQKKQQTVTLLP	6999	3.3
Nucleoprotein (P0DTC9)	378	DETQALPQRQKK	3735	3.78
Nucleoprotein (P0DTC9)	220	LLLLDRLNQLES	37201	2.9
Nucleoprotein (P0DTC9)	161	LPQGTTLPKGFY	44439	5.79
Nucleoprotein (P0DTC9)	125	ANKDGIIWVATE	4487	2.55
Nucleoprotein (P0DTC9)	103	MKDLSPRWYFYY	336	2.96
Nucleoprotein (P0DTC9)	94	GDGKMKDLSPRW	6603	3.31
Nucleoprotein (P0DTC9)	36	SKQRRPQGLPNN	532	4.14
Protein 3a (P0DTC3)	258	NPVMEPIYDEPT	1631	4.46
Spike glycoprotein (P0DTC2)	1254	CCKFDEDDSEPV	2767	2.9
Spike glycoprotein (P0DTC2)	1163	SPDVDLGDISGI	8357	2.69
Spike glycoprotein (P0DTC2)	1147	LDSFKEELDKYF	29947	2.69
Spike glycoprotein (P0DTC2)	817	FIEDLLFNKVTL	14217	3.77
Spike glycoprotein (P0DTC2)	787	YKTPPIKDFGGF	10396	5.51
Spike glycoprotein (P0DTC2)	768	RALTGIAVEQDK	48737	3.98
Spike glycoprotein (P0DTC2)	692	SQSIIAYTMSLG	22843	3.88
Spike glycoprotein (P0DTC2)	683	RSVASQSIIAYT	39529	5.78
Spike glycoprotein (P0DTC2)	628	HADQLTPTWRVY	23910	6.1
Spike glycoprotein (P0DTC2)	574	TDAVRDPQTLEI	22096	3.06
Spike glycoprotein (P0DTC2)	557	KKFLPFQQFGRD	9851	6.65
