# Supplementary material for: High-resolution epitope mapping and characterization of SARS-CoV-2 antibodies in large cohorts of subjects with COVID-19
Source: Commun Biol. 2021 Nov 22;4:1317. doi: 10.1038/s42003-021-02835-2 (PMC8608966; doi:10.1038/s42003-021-02835-2)
Supplement: Supplementary file 6 — Supplementary Data 4 [file 42003_2021_2835_MOESM6_ESM.xlsx]

## Sheet: Supplementary Data 4
Supplementary Data 4: GISAID strains data
strain	gisaid_epi_isl	date	region	country	division	location	region_exposure	country_exposure	division_exposure	segment	length	host	age	sex	pangolin_lineage	GISAID_clade	originating_lab	submitting_lab	authors	url	title	paper_url	date_submitted
Algeria/G0638_2264/2020	EPI_ISL_418241	2020-03-02	Africa	Algeria	Boufarik		Africa	Algeria	Boufarik	genome	29730	Human	28	Female	B.1	GH	NIC Viral Respiratory Unit - Institut Pasteur of Algeria	National Reference Center for Viruses of Respiratory Infections, Institut Pasteur, Paris	M√©lanie Albert et al	https://www.gisaid.org	?	?	2020-03-29
Algeria/G0640_2265/2020	EPI_ISL_418242	2020-03-08	Africa	Algeria	Blida		Africa	Algeria	Blida	genome	29846	Human	87	Male	B.1	GH	NIC Viral Respiratory Unit - Institut Pasteur of Algeria	National Reference Center for Viruses of Respiratory Infections, Institut Pasteur, Paris	M√©lanie Albert et al	https://www.gisaid.org	?	?	2020-03-29
Algeria/G0860_2262/2020	EPI_ISL_420037	2020-03-02	Africa	Algeria	Boufarik		Africa	Algeria	Boufarik	genome	29822	Human	41	Male	B.1	GH	NIC Viral Respiratory Unit - Institut Pasteur of Algeria	National Reference Center for Viruses of Respiratory Infections, Institut Pasteur, Paris	M√©lanie Albert et al	https://www.gisaid.org	?	?	2020-04-04
Anhui/SZ005/2020	EPI_ISL_413485	2020-01-24	Asia	China	Anhui	Suzhou	Asia	China	Anhui	genome	29860	Human	58	Male	A	O	Department of microbiology laboratory,Anhui Provincial Center for Disease Control and Prevention	Department of microbiology laboratory,Anhui Provincial Center for Disease Control and Prevention	Weiwei Li et al	https://www.gisaid.org	?	?	2020-03-05
Argentina/C121/2020	EPI_ISL_420600	2020-03-07	South America	Argentina	Argentina		South America	Argentina	Argentina	genome	29879	Human	51	Male	B.1.1	GR	Servicio Virosis Respiratorias-Departamento Virolog√≠a-INEI	Instituto Nacional Enfermedades Infecciosas C.G.Malbran	Baumeister E. et al	https://www.gisaid.org	COVID-19 in Latin America: Contrasting phylodynamic inference with epidemiological surveillance.	https://dx.doi.org/10.1101/2020.05.23.20111443	2020-04-06
Argentina/C1374/2020	EPI_ISL_420599	2020-03-18	South America	Argentina	Argentina		South America	Argentina	Argentina	genome	29864	Human	47	Male	B.1	GH	Servicio Virosis Respiratorias-Departamento Virolog√≠a-INEI	Instituto Nacional Enfermedades Infecciosas C.G.Malbran	Baumeister E. et al	https://www.gisaid.org	COVID-19 in Latin America: Contrasting phylodynamic inference with epidemiological surveillance.	https://dx.doi.org/10.1101/2020.05.23.20111443	2020-04-06
Argentina/C3013/2020	EPI_ISL_420598	2020-03-22	South America	Argentina	Argentina		South America	Argentina	Argentina	genome	29887	Human	73	Male	B.1	G	Servicio Virosis Respiratorias-Departamento Virolog√≠a-INEI	Instituto Nacional Enfermedades Infecciosas C.G.Malbran	Baumeister E. et al	https://www.gisaid.org	COVID-19 in Latin America: Contrasting phylodynamic inference with epidemiological surveillance.	https://dx.doi.org/10.1101/2020.05.23.20111443	2020-04-06
Argentina/Heritas_HG001/2020	EPI_ISL_476496	2020-04-22	South America	Argentina	Buenos Aires		South America	Argentina	Buenos Aires	genome	29871	Human	0	Male	B.1.1.33	GR	Hospital Garrahan	H√©ritas	Dalmacio Pereyra et al	https://www.gisaid.org	?	?	2020-06-25
Argentina/Heritas_HG006/2020	EPI_ISL_476561	2020-05-07	South America	Argentina	Buenos Aires		South America	Argentina	Buenos Aires	genome	29864	Human	12	Male	B.1.1.33	GR	Hospital Garrahan	H√©ritas	Roberta Crespo et al	https://www.gisaid.org	?	?	2020-06-25
Argentina/Heritas_HG007/2020	EPI_ISL_476565	2020-05-09	South America	Argentina	Buenos Aires		South America	Argentina	Buenos Aires	genome	29855	Human	12	Male	B.1.1.33	GR	Hospital de Pediatr√≠a "Prof. Dr. Juan P Garrahan"	H√©ritas	Andrea Mangano et al	https://www.gisaid.org	?	?	2020-06-25
Argentina/Heritas_HG009/2020	EPI_ISL_476568	2020-05-14	South America	Argentina	Buenos Aires		South America	Argentina	Buenos Aires	genome	29876	Human	9	Male	B.1.3	GH	Hospital de Pediatr√≠a "Prof. Dr. Juan P Garrahan"	H√©ritas	Cristian Rohr et al	https://www.gisaid.org	?	?	2020-06-25
Argentina/Heritas_HG014/2020	EPI_ISL_476563	2020-05-16	South America	Argentina	Buenos Aires	Lomas de Zamora	South America	Argentina	Buenos Aires	genome	29856	Human	0	Female	B.1.3	GH	Hospital de Pediatr√≠a "Prof. Dr. Juan P Garrahan"	H√©ritas	Dalmacio Pereyra et al	https://www.gisaid.org	?	?	2020-06-25
Argentina/Heritas_HG015/2020	EPI_ISL_476567	2020-05-18	South America	Argentina	Buenos Aires		South America	Argentina	Buenos Aires	genome	29859	Human	11	Male	B.1.3	GH	Hospital de Pediatr√≠a "Prof. Dr. Juan P Garrahan"	H√©ritas	Dalmacio Pereyra et al	https://www.gisaid.org	?	?	2020-06-25
Argentina/Heritas_HG018/2020	EPI_ISL_476571	2020-05-19	South America	Argentina	Buenos Aires		South America	Argentina	Buenos Aires	genome	29856	Human	?	Female	B.1.3	GH	Hospital de Pediatr√≠a "Prof. Dr. Juan P Garrahan"	H√©ritas	Dalmacio Pereyra et al	https://www.gisaid.org	?	?	2020-06-25
Argentina/Heritas_HG019/2020	EPI_ISL_476573	2020-05-22	South America	Argentina	Tucuman		South America	Argentina	Tucuman	genome	29797	Human	13	Male	B.1.3	GH	Hospital de Pediatr√≠a "Prof. Dr. Juan P Garrahan"	H√©ritas	Dalmacio Pereyra et al	https://www.gisaid.org	?	?	2020-06-25
Argentina/PAIS-A0001/2020	EPI_ISL_430793	2020-03-01	South America	Argentina	Buenos Aires		South America	Argentina	Buenos Aires	genome	29756	Human	40	Male	B.1	GR	Laboratorio An√°lisis Cl√≠nicos, Unidad de Servicios Diagn√≥sticos, Swiss Medical Group	√Årea de Secuenciaci√≥n del Laboratorio de Virolog√≠a del Hospital de Ni√±os Dr. Ricardo Gutierrez	Nabaes Jodar et al	https://www.gisaid.org	COVID-19 in Latin America: Contrasting phylodynamic inference with epidemiological surveillance.	https://dx.doi.org/10.1101/2020.05.23.20111443	2020-04-27
Argentina/PAIS-A0002/2020	EPI_ISL_430794	2020-03-24	South America	Argentina	Buenos Aires		South America	Argentina	Buenos Aires	genome	29301	Human	40	Male	B.1.1	GR	Laboratorio An√°lisis Cl√≠nicos, Unidad de Servicios Diagn√≥sticos, Swiss Medical Group	√Årea de Secuenciaci√≥n del Laboratorio de Virolog√≠a del Hospital de Ni√±os Dr. Ricardo Gutierrez	Nabaes Jodar et al	https://www.gisaid.org	?	?	2020-04-27
Argentina/PAIS-A0003/2020	EPI_ISL_430795	2020-03-26	South America	Argentina	Buenos Aires		South America	Argentina	Buenos Aires	genome	29715	Human	57	Female	B.1	GH	Laboratorio de Virolog√≠a del Hospital de Ni√±os Dr. Ricardo Gutierrez	√Årea de Secuenciaci√≥n del Laboratorio de Virolog√≠a del Hospital de Ni√±os Dr. Ricardo Gutierrez	Nabaes Jodar et al	https://www.gisaid.org	?	?	2020-04-27
Argentina/PAIS-A0004/2020	EPI_ISL_430796	2020-03-27	South America	Argentina	Buenos Aires		South America	Argentina	Buenos Aires	genome	29802	Human	30	Male	B.1.5	G	Departamento de Biolog√≠a y gen√©tica molecular, IACA Laboratorios.	√Årea de Secuenciaci√≥n del Laboratorio de Virolog√≠a del Hospital de Ni√±os Dr. Ricardo Gutierrez	Nabaes Jodar et al	https://www.gisaid.org	COVID-19 in Latin America: Contrasting phylodynamic inference with epidemiological surveillance.	https://dx.doi.org/10.1101/2020.05.23.20111443	2020-04-27
Argentina/PAIS-A0005/2020	EPI_ISL_430797	2020-03-27	South America	Argentina	Buenos Aires	Bahia Blanca	North America	Mexico	Mexico	genome	29759	Human	59	Male	B.1.1	GR	Departamento de Biolog√≠a y gen√©tica molecular, IACA Laboratorios.	√Årea de Secuenciaci√≥n del Laboratorio de Virolog√≠a del Hospital de Ni√±os Dr. Ricardo Gutierrez	Nabaes Jodar et al	https://www.gisaid.org	COVID-19 in Latin America: Contrasting phylodynamic inference with epidemiological surveillance.	https://dx.doi.org/10.1101/2020.05.23.20111443	2020-04-27
Argentina/PAIS-A0006/2020	EPI_ISL_430798	2020-03-28	South America	Argentina	Buenos Aires	Quilmes	South America	Argentina	Buenos Aires	genome	29802	Human	27	Female	B.1.3	GH	Departamento de Biolog√≠a y gen√©tica molecular, IACA Laboratorios.	√Årea de Secuenciaci√≥n del Laboratorio de Virolog√≠a del Hospital de Ni√±os Dr. Ricardo Gutierrez	Nabaes Jodar et al	https://www.gisaid.org	COVID-19 in Latin America: Contrasting phylodynamic inference with epidemiological surveillance.	https://dx.doi.org/10.1101/2020.05.23.20111443	2020-04-27
Argentina/PAIS-A0007/2020	EPI_ISL_430799	2020-03-30	South America	Argentina	Buenos Aires		South America	Argentina	Buenos Aires	genome	29804	Human	37	Male	B.1.5	G	Laboratorio de Virolog√≠a del Hospital de Ni√±os Dr. Ricardo Gutierrez	√Årea de Secuenciaci√≥n del Laboratorio de Virolog√≠a del Hospital de Ni√±os Dr. Ricardo Gutierrez	Nabaes Jodar et al	https://www.gisaid.org	COVID-19 in Latin America: Contrasting phylodynamic inference with epidemiological surveillance.	https://dx.doi.org/10.1101/2020.05.23.20111443	2020-04-27
Argentina/PAIS-A0008/2020	EPI_ISL_430800	2020-03-30	South America	Argentina	Buenos Aires		South America	Argentina	Buenos Aires	genome	29804	Human	32	Male	B.1.5	G	Laboratorio de Virolog√≠a del Hospital de Ni√±os Dr. Ricardo Gutierrez	√Årea de Secuenciaci√≥n del Laboratorio de Virolog√≠a del Hospital de Ni√±os Dr. Ricardo Gutierrez	Nabaes Jodar et al	https://www.gisaid.org	?	?	2020-04-27
Argentina/PAIS-A0009/2020	EPI_ISL_430801	2020-03-31	South America	Argentina	Buenos Aires		South America	Brazil	Brazil	genome	29795	Human	70	Male	B.1.5	G	Laboratorio de Virolog√≠a del Hospital de Ni√±os Dr. Ricardo Gutierrez	√Årea de Secuenciaci√≥n del Laboratorio de Virolog√≠a del Hospital de Ni√±os Dr. Ricardo Gutierrez	Nabaes Jodar et al	https://www.gisaid.org	COVID-19 in Latin America: Contrasting phylodynamic inference with epidemiological surveillance.	https://dx.doi.org/10.1101/2020.05.23.20111443	2020-04-27
Argentina/PAIS-A0011/2020	EPI_ISL_430802	2020-03-31	South America	Argentina	Buenos Aires	Bahia Blanca	South America	Argentina	Buenos Aires	genome	29805	Human	29	Female	B.1.1	GR	Departamento de Biolog√≠a y gen√©tica molecular, IACA Laboratorios.	√Årea de Secuenciaci√≥n del Laboratorio de Virolog√≠a del Hospital de Ni√±os Dr. Ricardo Gutierrez	Nabaes Jodar et al	https://www.gisaid.org	COVID-19 in Latin America: Contrasting phylodynamic inference with epidemiological surveillance.	https://dx.doi.org/10.1101/2020.05.23.20111443	2020-04-27
Argentina/PAIS-A0012/2020	EPI_ISL_430803	2020-04-01	South America	Argentina	Buenos Aires		South America	Argentina	Buenos Aires	genome	29800	Human	38	Male	B.1.5	G	Laboratorio de Virolog√≠a del Hospital de Ni√±os Dr. Ricardo Gutierrez	√Årea de Secuenciaci√≥n del Laboratorio de Virolog√≠a del Hospital de Ni√±os Dr. Ricardo Gutierrez	Nabaes Jodar et al	https://www.gisaid.org	COVID-19 in Latin America: Contrasting phylodynamic inference with epidemiological surveillance.	https://dx.doi.org/10.1101/2020.05.23.20111443	2020-04-27
Argentina/PAIS-A0013/2020	EPI_ISL_430804	2020-04-01	South America	Argentina	Buenos Aires		Europe	Spain	Spain	genome	29810	Human	34	Male	B.1.5	G	Laboratorio de Virolog√≠a del Hospital de Ni√±os Dr. Ricardo Gutierrez	√Årea de Secuenciaci√≥n del Laboratorio de Virolog√≠a del Hospital de Ni√±os Dr. Ricardo Gutierrez	Nabaes Jodar et al	https://www.gisaid.org	COVID-19 in Latin America: Contrasting phylodynamic inference with epidemiological surveillance.	https://dx.doi.org/10.1101/2020.05.23.20111443	2020-04-27
Argentina/PAIS-A0014/2020	EPI_ISL_430805	2020-04-01	South America	Argentina	Buenos Aires	Bahia Blanca	South America	Argentina	Buenos Aires	genome	29764	Human	22	Female	B.1.1	GR	Departamento de Biolog√≠a y gen√©tica molecular, IACA Laboratorios.	√Årea de Secuenciaci√≥n del Laboratorio de Virolog√≠a del Hospital de Ni√±os Dr. Ricardo Gutierrez	Nabaes Jodar et al	https://www.gisaid.org	COVID-19 in Latin America: Contrasting phylodynamic inference with epidemiological surveillance.	https://dx.doi.org/10.1101/2020.05.23.20111443	2020-04-27
Argentina/PAIS-A0015/2020	EPI_ISL_430806	2020-04-01	South America	Argentina	Buenos Aires	Bahia Blanca	Asia	Israel	Israel	genome	29756	Human	54	Female	B.1	G	Departamento de Biolog√≠a y gen√©tica molecular, IACA Laboratorios.	√Årea de Secuenciaci√≥n del Laboratorio de Virolog√≠a del Hospital de Ni√±os Dr. Ricardo Gutierrez	Nabaes Jodar et al	https://www.gisaid.org	?	?	2020-04-27
Argentina/PAIS-A0016/2020	EPI_ISL_430807	2020-04-02	South America	Argentina	Buenos Aires		Europe	France	France	genome	29802	Human	69	Female	B.1.1	GR	Laboratorio de Virolog√≠a del Hospital de Ni√±os Dr. Ricardo Gutierrez	√Årea de Secuenciaci√≥n del Laboratorio de Virolog√≠a del Hospital de Ni√±os Dr. Ricardo Gutierrez	Nabaes Jodar et al	https://www.gisaid.org	COVID-19 in Latin America: Contrasting phylodynamic inference with epidemiological surveillance.	https://dx.doi.org/10.1101/2020.05.23.20111443	2020-04-27
Argentina/PAIS-A0017/2020	EPI_ISL_430808	2020-04-03	South America	Argentina	Rio Negro	San Carlos de Bariloche	South America	Argentina	Rio Negro	genome	29803	Human	34	Male	B.1.1.1	GR	Departamento de Biolog√≠a y gen√©tica molecular, IACA Laboratorios.	√Årea de Secuenciaci√≥n del Laboratorio de Virolog√≠a del Hospital de Ni√±os Dr. Ricardo Gutierrez	Nabaes Jodar et al	https://www.gisaid.org	COVID-19 in Latin America: Contrasting phylodynamic inference with epidemiological surveillance.	https://dx.doi.org/10.1101/2020.05.23.20111443	2020-04-27
Argentina/PAIS-A0018/2020	EPI_ISL_430809	2020-04-04	South America	Argentina	Buenos Aires		South America	Argentina	Buenos Aires	genome	29804	Human	95	Male	B.1.1.1	GR	Laboratorio de Virolog√≠a del Hospital de Ni√±os Dr. Ricardo Gutierrez	√Årea de Secuenciaci√≥n del Laboratorio de Virolog√≠a del Hospital de Ni√±os Dr. Ricardo Gutierrez	Nabaes Jodar et al	https://www.gisaid.org	COVID-19 in Latin America: Contrasting phylodynamic inference with epidemiological surveillance.	https://dx.doi.org/10.1101/2020.05.23.20111443	2020-04-27
Argentina/PAIS-A0019/2020	EPI_ISL_430810	2020-04-07	South America	Argentina	Buenos Aires		South America	Argentina	Buenos Aires	genome	29806	Human	50	Male	B.1.3	GH	Laboratorio de Virolog√≠a del Hospital de Ni√±os Dr. Ricardo Gutierrez	√Årea de Secuenciaci√≥n del Laboratorio de Virolog√≠a del Hospital de Ni√±os Dr. Ricardo Gutierrez	Nabaes Jodar et al	https://www.gisaid.org	COVID-19 in Latin America: Contrasting phylodynamic inference with epidemiological surveillance.	https://dx.doi.org/10.1101/2020.05.23.20111443	2020-04-27
Argentina/PAIS-A0020/2020	EPI_ISL_430811	2020-04-11	South America	Argentina	Buenos Aires		Europe	United Kingdom	United Kingdom	genome	29807	Human	29	Female	B.1.1.1	GR	Laboratorio de Virolog√≠a del Hospital de Ni√±os Dr. Ricardo Gutierrez	√Årea de Secuenciaci√≥n del Laboratorio de Virolog√≠a del Hospital de Ni√±os Dr. Ricardo Gutierrez	Nabaes Jodar et al	https://www.gisaid.org	COVID-19 in Latin America: Contrasting phylodynamic inference with epidemiological surveillance.	https://dx.doi.org/10.1101/2020.05.23.20111443	2020-04-27
Argentina/PAIS-A0021/2020	EPI_ISL_430812	2020-04-11	South America	Argentina	Buenos Aires		South America	Argentina	Buenos Aires	genome	29792	Human	27	Female	B.1.1.1	GR	Laboratorio de Virolog√≠a del Hospital de Ni√±os Dr. Ricardo Gutierrez	√Årea de Secuenciaci√≥n del Laboratorio de Virolog√≠a del Hospital de Ni√±os Dr. Ricardo Gutierrez	Nabaes Jodar et al	https://www.gisaid.org	COVID-19 in Latin America: Contrasting phylodynamic inference with epidemiological surveillance.	https://dx.doi.org/10.1101/2020.05.23.20111443	2020-04-27
Argentina/PAIS-A0022/2020	EPI_ISL_430813	2020-04-11	South America	Argentina	Buenos Aires		South America	Argentina	Buenos Aires	genome	29803	Human	29	Male	B.1.1.1	GR	Laboratorio de Virolog√≠a del Hospital de Ni√±os Dr. Ricardo Gutierrez	√Årea de Secuenciaci√≥n del Laboratorio de Virolog√≠a del Hospital de Ni√±os Dr. Ricardo Gutierrez	Nabaes Jodar et al	https://www.gisaid.org	?	?	2020-04-27
Argentina/PAIS-A0023/2020	EPI_ISL_430814	2020-04-17	South America	Argentina	Buenos Aires		South America	Argentina	Buenos Aires	genome	29806	Human	34	Female	B.1.1.33	GR	Laboratorio de Virolog√≠a del Hospital de Ni√±os Dr. Ricardo Gutierrez	√Årea de Secuenciaci√≥n del Laboratorio de Virolog√≠a del Hospital de Ni√±os Dr. Ricardo Gutierrez	Nabaes Jodar et al	https://www.gisaid.org	COVID-19 in Latin America: Contrasting phylodynamic inference with epidemiological surveillance.	https://dx.doi.org/10.1101/2020.05.23.20111443	2020-04-27
Argentina/PAIS-A0024/2020	EPI_ISL_430815	2020-04-18	South America	Argentina	Buenos Aires		South America	Argentina	Buenos Aires	genome	29803	Human	92	Male	B.1.1.33	GR	Laboratorio de Virolog√≠a del Hospital de Ni√±os Dr. Ricardo Gutierrez	√Årea de Secuenciaci√≥n del Laboratorio de Virolog√≠a del Hospital de Ni√±os Dr. Ricardo Gutierrez	Nabaes Jodar et al	https://www.gisaid.org	COVID-19 in Latin America: Contrasting phylodynamic inference with epidemiological surveillance.	https://dx.doi.org/10.1101/2020.05.23.20111443	2020-04-27
Argentina/PAIS-A0025/2020	EPI_ISL_430816	2020-04-18	South America	Argentina	Buenos Aires		South America	Argentina	Buenos Aires	genome	29801	Human	43	Female	B.1.1	GR	Laboratorio de Virolog√≠a del Hospital de Ni√±os Dr. Ricardo Gutierrez	√Årea de Secuenciaci√≥n del Laboratorio de Virolog√≠a del Hospital de Ni√±os Dr. Ricardo Gutierrez	Nabaes Jodar et al	https://www.gisaid.org	COVID-19 in Latin America: Contrasting phylodynamic inference with epidemiological surveillance.	https://dx.doi.org/10.1101/2020.05.23.20111443	2020-04-27
Argentina/PAIS-A0026/2020	EPI_ISL_430817	2020-04-18	South America	Argentina	Buenos Aires		South America	Argentina	Buenos Aires	genome	29804	Human	48	Male	B.1.1.33	GR	Laboratorio de Virolog√≠a del Hospital de Ni√±os Dr. Ricardo Gutierrez	√Årea de Secuenciaci√≥n del Laboratorio de Virolog√≠a del Hospital de Ni√±os Dr. Ricardo Gutierrez	Nabaes Jodar et al	https://www.gisaid.org	COVID-19 in Latin America: Contrasting phylodynamic inference with epidemiological surveillance.	https://dx.doi.org/10.1101/2020.05.23.20111443	2020-04-27
Argentina/PAIS-A0027/2020	EPI_ISL_430818	2020-04-19	South America	Argentina	Buenos Aires		South America	Argentina	Buenos Aires	genome	29811	Human	38	Male	B.1.1	GR	Laboratorio de Virolog√≠a del Hospital de Ni√±os Dr. Ricardo Gutierrez	√Årea de Secuenciaci√≥n del Laboratorio de Virolog√≠a del Hospital de Ni√±os Dr. Ricardo Gutierrez	Nabaes Jodar et al	https://www.gisaid.org	COVID-19 in Latin America: Contrasting phylodynamic inference with epidemiological surveillance.	https://dx.doi.org/10.1101/2020.05.23.20111443	2020-04-27
Argentina/PAIS-G0001/2020	EPI_ISL_499083	2020-04-15	South America	Argentina	Cordoba AR		South America	Argentina	Cordoba AR	genome	29802	Human	69	Female	B.1.5	G	Instituto de Virologia "Dr. J. M. Vanella", Facultad de Ciencias Medicas, Universidad Nacional de Cordoba. Laboratorio Central de la Provincia de Cordoba, Argentina. Ministerio de Salud de la provincia de Cordoba, Argentina.	Laboratorio de Virolog√≠a, Hospital de Ni√±os Ricardo Guti√©rrez, CABA, Argentina.	Sandra Gallego et al	https://www.gisaid.org	?	?	2020-07-28
Australia/ACT0001/2020	EPI_ISL_498468	2020-03	Oceania	Australia	Australian Capital Territory		Oceania	Australia	Australian Capital Territory	genome	29782	Human	?	?	B.4	O	ACT Pathology	Schwessinger Lab	Ashley Jones et al	https://www.gisaid.org	?	?	2020-07-27
Australia/ACT0002/2020	EPI_ISL_498469	2020-03	Oceania	Australia	Australian Capital Territory		Oceania	Australia	Australian Capital Territory	genome	29782	Human	?	?	B.1	S	ACT Pathology	Schwessinger Lab	Ashley Jones et al	https://www.gisaid.org	?	?	2020-07-27
Australia/ACT0003/2020	EPI_ISL_498470	2020-03	Oceania	Australia	Australian Capital Territory		Oceania	Australia	Australian Capital Territory	genome	29782	Human	?	?	B.1	G	ACT Pathology	Schwessinger Lab	Ashley Jones et al	https://www.gisaid.org	?	?	2020-07-27
Australia/ACT0004/2020	EPI_ISL_498471	2020-03	Oceania	Australia	Australian Capital Territory		Oceania	Australia	Australian Capital Territory	genome	29782	Human	?	?	B.1	G	ACT Pathology	Schwessinger Lab	Ashley Jones et al	https://www.gisaid.org	?	?	2020-07-27
Australia/ACT0005/2020	EPI_ISL_498472	2020-03	Oceania	Australia	Australian Capital Territory		Oceania	Australia	Australian Capital Territory	genome	29782	Human	?	?	B.1	GH	ACT Pathology	Schwessinger Lab	Ashley Jones et al	https://www.gisaid.org	?	?	2020-07-27
Australia/ACT0006/2020	EPI_ISL_498473	2020-03	Oceania	Australia	Australian Capital Territory		Oceania	Australia	Australian Capital Territory	genome	29782	Human	?	?	A.1	S	ACT Pathology	Schwessinger Lab	Ashley Jones et al	https://www.gisaid.org	?	?	2020-07-27
Australia/ACT0007/2020	EPI_ISL_498474	2020-03	Oceania	Australia	Australian Capital Territory		Oceania	Australia	Australian Capital Territory	genome	29782	Human	?	?	B.1	G	ACT Pathology	Schwessinger Lab	Ashley Jones et al	https://www.gisaid.org	?	?	2020-07-27
Australia/ACT0008/2020	EPI_ISL_498475	2020-03	Oceania	Australia	Australian Capital Territory		Oceania	Australia	Australian Capital Territory	genome	29782	Human	?	?	A	S	ACT Pathology	Schwessinger Lab	Ashley Jones et al	https://www.gisaid.org	?	?	2020-07-27
Australia/ACT0009/2020	EPI_ISL_498476	2020-03	Oceania	Australia	Australian Capital Territory		Oceania	Australia	Australian Capital Territory	genome	29782	Human	?	?	A.2	S	ACT Pathology	Schwessinger Lab	Ashley Jones et al	https://www.gisaid.org	?	?	2020-07-27
Australia/ACT0010/2020	EPI_ISL_498477	2020-03	Oceania	Australia	Australian Capital Territory		Oceania	Australia	Australian Capital Territory	genome	29782	Human	?	?	B.1.1	GR	ACT Pathology	Schwessinger Lab	Ashley Jones et al	https://www.gisaid.org	?	?	2020-07-27
Australia/ACT0011/2020	EPI_ISL_498478	2020-03	Oceania	Australia	Australian Capital Territory		Oceania	Australia	Australian Capital Territory	genome	29782	Human	?	?	B.1.1.1	GR	ACT Pathology	Schwessinger Lab	Ashley Jones et al	https://www.gisaid.org	?	?	2020-07-27
Australia/ACT0012/2020	EPI_ISL_498479	2020-03	Oceania	Australia	Australian Capital Territory		Oceania	Australia	Australian Capital Territory	genome	29782	Human	?	?	B.1	G	ACT Pathology	Schwessinger Lab	Ashley Jones et al	https://www.gisaid.org	?	?	2020-07-27
Australia/ACT0013/2020	EPI_ISL_498480	2020-03	Oceania	Australia	Australian Capital Territory		Oceania	Australia	Australian Capital Territory	genome	29782	Human	?	?	A.2	S	ACT Pathology	Schwessinger Lab	Ashley Jones et al	https://www.gisaid.org	?	?	2020-07-27
Australia/ACT0014/2020	EPI_ISL_498481	2020-03	Oceania	Australia	Australian Capital Territory		Oceania	Australia	Australian Capital Territory	genome	29782	Human	?	?	B.4	O	ACT Pathology	Schwessinger Lab	Ashley Jones et al	https://www.gisaid.org	?	?	2020-07-27
Australia/ACT0015/2020	EPI_ISL_498482	2020-03	Oceania	Australia	Australian Capital Territory		Oceania	Australia	Australian Capital Territory	genome	29782	Human	?	?	B.1	G	ACT Pathology	Schwessinger Lab	Ashley Jones et al	https://www.gisaid.org	?	?	2020-07-27
Australia/ACT0016/2020	EPI_ISL_498483	2020-03	Oceania	Australia	Australian Capital Territory		Oceania	Australia	Australian Capital Territory	genome	29782	Human	?	?	A.2	S	ACT Pathology	Schwessinger Lab	Ashley Jones et al	https://www.gisaid.org	?	?	2020-07-27
Australia/ACT0017/2020	EPI_ISL_498484	2020-03	Oceania	Australia	Australian Capital Territory		Oceania	Australia	Australian Capital Territory	genome	29782	Human	?	?	B.2	V	ACT Pathology	Schwessinger Lab	Ashley Jones et al	https://www.gisaid.org	?	?	2020-07-27
Australia/ACT0018/2020	EPI_ISL_498485	2020-03	Oceania	Australia	Australian Capital Territory		Oceania	Australia	Australian Capital Territory	genome	29782	Human	?	?	B.1	GH	ACT Pathology	Schwessinger Lab	Ashley Jones et al	https://www.gisaid.org	?	?	2020-07-27
Australia/ACT0019/2020	EPI_ISL_498486	2020-03	Oceania	Australia	Australian Capital Territory		Oceania	Australia	Australian Capital Territory	genome	29782	Human	?	?	A.2	S	ACT Pathology	Schwessinger Lab	Ashley Jones et al	https://www.gisaid.org	?	?	2020-07-27
Australia/ACT0020/2020	EPI_ISL_498487	2020-03	Oceania	Australia	Australian Capital Territory		Oceania	Australia	Australian Capital Territory	genome	29782	Human	?	?	A.1	S	ACT Pathology	Schwessinger Lab	Ashley Jones et al	https://www.gisaid.org	?	?	2020-07-27
Australia/ACT0021/2020	EPI_ISL_498488	2020-03	Oceania	Australia	Australian Capital Territory		Oceania	Australia	Australian Capital Territory	genome	29782	Human	?	?	B.2.1	V	ACT Pathology	Schwessinger Lab	Ashley Jones et al	https://www.gisaid.org	?	?	2020-07-27
Australia/ACT0022/2020	EPI_ISL_498489	2020-03	Oceania	Australia	Australian Capital Territory		Oceania	Australia	Australian Capital Territory	genome	29782	Human	?	?	B.1	GH	ACT Pathology	Schwessinger Lab	Ashley Jones et al	https://www.gisaid.org	?	?	2020-07-27
Australia/ACT0023/2020	EPI_ISL_498490	2020-03	Oceania	Australia	Australian Capital Territory		Oceania	Australia	Australian Capital Territory	genome	29782	Human	?	?	A.2	S	ACT Pathology	Schwessinger Lab	Ashley Jones et al	https://www.gisaid.org	?	?	2020-07-27
Australia/ACT0024/2020	EPI_ISL_498491	2020-03	Oceania	Australia	Australian Capital Territory		Oceania	Australia	Australian Capital Territory	genome	29782	Human	?	?	B.2.6	V	ACT Pathology	Schwessinger Lab	Ashley Jones et al	https://www.gisaid.org	?	?	2020-07-27
Australia/ACT0025/2020	EPI_ISL_498492	2020-03	Oceania	Australia	Australian Capital Territory		Oceania	Australia	Australian Capital Territory	genome	29782	Human	?	?	B.1	GH	ACT Pathology	Schwessinger Lab	Ashley Jones et al	https://www.gisaid.org	?	?	2020-07-27
Australia/ACT0026/2020	EPI_ISL_498493	2020-03	Oceania	Australia	Australian Capital Territory		Oceania	Australia	Australian Capital Territory	genome	29782	Human	?	?	B.4	O	ACT Pathology	Schwessinger Lab	Ashley Jones et al	https://www.gisaid.org	?	?	2020-07-27
Australia/ACT0027/2020	EPI_ISL_498494	2020-03	Oceania	Australia	Australian Capital Territory		Oceania	Australia	Australian Capital Territory	genome	29779	Human	?	?	B.21	L	ACT Pathology	Schwessinger Lab	Ashley Jones et al	https://www.gisaid.org	?	?	2020-07-27
Australia/ACT0028/2020	EPI_ISL_498495	2020-03	Oceania	Australia	Australian Capital Territory		Oceania	Australia	Australian Capital Territory	genome	29782	Human	?	?	B.1	GH	ACT Pathology	Schwessinger Lab	Ashley Jones et al	https://www.gisaid.org	?	?	2020-07-27
Australia/ACT0029/2020	EPI_ISL_498496	2020-03	Oceania	Australia	Australian Capital Territory		Oceania	Australia	Australian Capital Territory	genome	29782	Human	?	?	A.2	S	ACT Pathology	Schwessinger Lab	Ashley Jones et al	https://www.gisaid.org	?	?	2020-07-27
Australia/ACT0030/2020	EPI_ISL_498497	2020-03	Oceania	Australia	Australian Capital Territory		Oceania	Australia	Australian Capital Territory	genome	29782	Human	?	?	A.2	S	ACT Pathology	Schwessinger Lab	Ashley Jones et al	https://www.gisaid.org	?	?	2020-07-27
Australia/ACT0031/2020	EPI_ISL_498498	2020-03	Oceania	Australia	Australian Capital Territory		Oceania	Australia	Australian Capital Territory	genome	29782	Human	?	?	B.1.83	G	ACT Pathology	Schwessinger Lab	Ashley Jones et al	https://www.gisaid.org	?	?	2020-07-27
Australia/ACT0032/2020	EPI_ISL_498499	2020-03	Oceania	Australia	Australian Capital Territory		Oceania	Australia	Australian Capital Territory	genome	29782	Human	?	?	A.1	S	ACT Pathology	Schwessinger Lab	Ashley Jones et al	https://www.gisaid.org	?	?	2020-07-27
Australia/ACT0033/2020	EPI_ISL_498500	2020-03	Oceania	Australia	Australian Capital Territory		Oceania	Australia	Australian Capital Territory	genome	29782	Human	?	?	A.2	S	ACT Pathology	Schwessinger Lab	Ashley Jones et al	https://www.gisaid.org	?	?	2020-07-27
Australia/ACT0034/2020	EPI_ISL_498501	2020-03	Oceania	Australia	Australian Capital Territory		Oceania	Australia	Australian Capital Territory	genome	29782	Human	?	?	B.2	V	ACT Pathology	Schwessinger Lab	Ashley Jones et al	https://www.gisaid.org	?	?	2020-07-27
Australia/ACT0035/2020	EPI_ISL_498502	2020-03	Oceania	Australia	Australian Capital Territory		Oceania	Australia	Australian Capital Territory	genome	29782	Human	?	?	A.1	S	ACT Pathology	Schwessinger Lab	Ashley Jones et al	https://www.gisaid.org	?	?	2020-07-27
Australia/ACT0036/2020	EPI_ISL_498503	2020-03	Oceania	Australia	Australian Capital Territory		Oceania	Australia	Australian Capital Territory	genome	29782	Human	?	?	B.1.31	GH	ACT Pathology	Schwessinger Lab	Ashley Jones et al	https://www.gisaid.org	?	?	2020-07-27
Australia/ACT0037/2020	EPI_ISL_498504	2020-03	Oceania	Australia	Australian Capital Territory		Oceania	Australia	Australian Capital Territory	genome	29782	Human	?	?	B.1	GH	ACT Pathology	Schwessinger Lab	Ashley Jones et al	https://www.gisaid.org	?	?	2020-07-27
Australia/ACT0038/2020	EPI_ISL_498505	2020-03	Oceania	Australia	Australian Capital Territory		Oceania	Australia	Australian Capital Territory	genome	29782	Human	?	?	A.2	S	ACT Pathology	Schwessinger Lab	Ashley Jones et al	https://www.gisaid.org	?	?	2020-07-27
Australia/ACT0039/2020	EPI_ISL_498506	2020-03	Oceania	Australia	Australian Capital Territory		Oceania	Australia	Australian Capital Territory	genome	29782	Human	?	?	A.2	S	ACT Pathology	Schwessinger Lab	Ashley Jones et al	https://www.gisaid.org	?	?	2020-07-27
Australia/ACT0040/2020	EPI_ISL_498507	2020-03	Oceania	Australia	Australian Capital Territory		Oceania	Australia	Australian Capital Territory	genome	29782	Human	?	?	A.2	S	ACT Pathology	Schwessinger Lab	Ashley Jones et al	https://www.gisaid.org	?	?	2020-07-27
Australia/ACT0041/2020	EPI_ISL_498508	2020-03	Oceania	Australia	Australian Capital Territory		Oceania	Australia	Australian Capital Territory	genome	29782	Human	?	?	B.1	G	ACT Pathology	Schwessinger Lab	Ashley Jones et al	https://www.gisaid.org	?	?	2020-07-27
Australia/ACT0042/2020	EPI_ISL_498509	2020-03	Oceania	Australia	Australian Capital Territory		Oceania	Australia	Australian Capital Territory	genome	29302	Human	?	?	B.1	S	ACT Pathology	Schwessinger Lab	Ashley Jones et al	https://www.gisaid.org	?	?	2020-07-27
Australia/ACT0043/2020	EPI_ISL_498510	2020-03	Oceania	Australia	Australian Capital Territory		Oceania	Australia	Australian Capital Territory	genome	29782	Human	?	?	B.1	GH	ACT Pathology	Schwessinger Lab	Ashley Jones et al	https://www.gisaid.org	?	?	2020-07-27
Australia/ACT0044/2020	EPI_ISL_498511	2020-03	Oceania	Australia	Australian Capital Territory		Oceania	Australia	Australian Capital Territory	genome	29782	Human	?	?	A.2	S	ACT Pathology	Schwessinger Lab	Ashley Jones et al	https://www.gisaid.org	?	?	2020-07-27
Australia/ACT0045/2020	EPI_ISL_498512	2020-03	Oceania	Australia	Australian Capital Territory		Oceania	Australia	Australian Capital Territory	genome	29782	Human	?	?	A.2	S	ACT Pathology	Schwessinger Lab	Ashley Jones et al	https://www.gisaid.org	?	?	2020-07-27
Australia/ACT0046/2020	EPI_ISL_498513	2020-03	Oceania	Australia	Australian Capital Territory		Oceania	Australia	Australian Capital Territory	genome	29782	Human	?	?	B.6	O	ACT Pathology	Schwessinger Lab	Ashley Jones et al	https://www.gisaid.org	?	?	2020-07-27
Australia/ACT0047/2020	EPI_ISL_498514	2020-03	Oceania	Australia	Australian Capital Territory		Oceania	Australia	Australian Capital Territory	genome	29782	Human	?	?	B	L	ACT Pathology	Schwessinger Lab	Ashley Jones et al	https://www.gisaid.org	?	?	2020-07-27
Australia/ACT0048/2020	EPI_ISL_498515	2020-03	Oceania	Australia	Australian Capital Territory		Oceania	Australia	Australian Capital Territory	genome	29782	Human	?	?	B.2.1	V	ACT Pathology	Schwessinger Lab	Ashley Jones et al	https://www.gisaid.org	?	?	2020-07-27
Australia/ACT0049/2020	EPI_ISL_498516	2020-03	Oceania	Australia	Australian Capital Territory		Oceania	Australia	Australian Capital Territory	genome	29611	Human	?	?	B.1.1	G	ACT Pathology	Schwessinger Lab	Ashley Jones et al	https://www.gisaid.org	?	?	2020-07-27
Australia/ACT0050/2020	EPI_ISL_498517	2020-03	Oceania	Australia	Australian Capital Territory		Oceania	Australia	Australian Capital Territory	genome	29611	Human	?	?	A.2	S	ACT Pathology	Schwessinger Lab	Ashley Jones et al	https://www.gisaid.org	?	?	2020-07-27
Australia/ACT0051/2020	EPI_ISL_498518	2020-04	Oceania	Australia	Australian Capital Territory		Oceania	Australia	Australian Capital Territory	genome	29782	Human	?	?	B.1	GH	ACT Pathology	Schwessinger Lab	Ashley Jones et al	https://www.gisaid.org	?	?	2020-07-27
Australia/ACT0053/2020	EPI_ISL_498519	2020-03	Oceania	Australia	Australian Capital Territory		Oceania	Australia	Australian Capital Territory	genome	29302	Human	?	?	B.1.1	O	ACT Pathology	Schwessinger Lab	Ashley Jones et al	https://www.gisaid.org	?	?	2020-07-27
Australia/ACT0054/2020	EPI_ISL_498520	2020-04	Oceania	Australia	Australian Capital Territory		Oceania	Australia	Australian Capital Territory	genome	29782	Human	?	?	A.2	S	ACT Pathology	Schwessinger Lab	Ashley Jones et al	https://www.gisaid.org	?	?	2020-07-27
Australia/ACT0055/2020	EPI_ISL_498521	2020-03	Oceania	Australia	Australian Capital Territory		Oceania	Australia	Australian Capital Territory	genome	29611	Human	?	?	B.1	G	ACT Pathology	Schwessinger Lab	Ashley Jones et al	https://www.gisaid.org	?	?	2020-07-27
Australia/ACT0058/2020	EPI_ISL_498522	2020-03	Oceania	Australia	Australian Capital Territory		Oceania	Australia	Australian Capital Territory	genome	29293	Human	?	?	B.1.1	V	ACT Pathology	Schwessinger Lab	Ashley Jones et al	https://www.gisaid.org	?	?	2020-07-27
Australia/ACT0059/2020	EPI_ISL_498523	2020-04	Oceania	Australia	Australian Capital Territory		Oceania	Australia	Australian Capital Territory	genome	29782	Human	?	?	B.1	GH	ACT Pathology	Schwessinger Lab	Ashley Jones et al	https://www.gisaid.org	?	?	2020-07-27
Australia/ACT0060/2020	EPI_ISL_498524	2020-04	Oceania	Australia	Australian Capital Territory		Oceania	Australia	Australian Capital Territory	genome	29755	Human	?	?	A.2	S	ACT Pathology	Schwessinger Lab	Ashley Jones et al	https://www.gisaid.org	?	?	2020-07-27
Australia/ACT0061/2020	EPI_ISL_498525	2020-03	Oceania	Australia	Australian Capital Territory		Oceania	Australia	Australian Capital Territory	genome	29782	Human	?	?	A.2	S	ACT Pathology	Schwessinger Lab	Ashley Jones et al	https://www.gisaid.org	?	?	2020-07-27
Australia/ACT0064/2020	EPI_ISL_498526	2020-03	Oceania	Australia	Australian Capital Territory		Oceania	Australia	Australian Capital Territory	genome	29782	Human	?	?	B.1.1	GR	ACT Pathology	Schwessinger Lab	Ashley Jones et al	https://www.gisaid.org	?	?	2020-07-27
Australia/ACT0065/2020	EPI_ISL_498527	2020-03	Oceania	Australia	Australian Capital Territory		Oceania	Australia	Australian Capital Territory	genome	29302	Human	?	?	B.1	G	ACT Pathology	Schwessinger Lab	Ashley Jones et al	https://www.gisaid.org	?	?	2020-07-27
Australia/ACT0067/2020	EPI_ISL_498528	2020-04	Oceania	Australia	Australian Capital Territory		Oceania	Australia	Australian Capital Territory	genome	29302	Human	?	?	B.1.1	S	ACT Pathology	Schwessinger Lab	Ashley Jones et al	https://www.gisaid.org	?	?	2020-07-27
Australia/ACT0068/2020	EPI_ISL_498529	2020-03	Oceania	Australia	Australian Capital Territory		Oceania	Australia	Australian Capital Territory	genome	29782	Human	?	?	B.2	O	ACT Pathology	Schwessinger Lab	Ashley Jones et al	https://www.gisaid.org	?	?	2020-07-27
Australia/ACT0069/2020	EPI_ISL_498530	2020-03	Oceania	Australia	Australian Capital Territory		Oceania	Australia	Australian Capital Territory	genome	29611	Human	?	?	B.2.4	O	ACT Pathology	Schwessinger Lab	Ashley Jones et al	https://www.gisaid.org	?	?	2020-07-27
Australia/ACT0071/2020	EPI_ISL_498531	2020-03	Oceania	Australia	Australian Capital Territory		Oceania	Australia	Australian Capital Territory	genome	29782	Human	?	?	B.2.1	V	ACT Pathology	Schwessinger Lab	Ashley Jones et al	https://www.gisaid.org	?	?	2020-07-27
Australia/ACT0072/2020	EPI_ISL_498532	2020-03	Oceania	Australia	Australian Capital Territory		Oceania	Australia	Australian Capital Territory	genome	29611	Human	?	?	B.1.5	G	ACT Pathology	Schwessinger Lab	Ashley Jones et al	https://www.gisaid.org	?	?	2020-07-27
Australia/ACT0073/2020	EPI_ISL_498533	2020-04	Oceania	Australia	Australian Capital Territory		Oceania	Australia	Australian Capital Territory	genome	29611	Human	?	?	B.1.1	GR	ACT Pathology	Schwessinger Lab	Ashley Jones et al	https://www.gisaid.org	?	?	2020-07-27
Australia/ACT0074/2020	EPI_ISL_498534	2020-05	Oceania	Australia	Australian Capital Territory		Oceania	Australia	Australian Capital Territory	genome	29611	Human	?	?	B.1	G	ACT Pathology	Schwessinger Lab	Ashley Jones et al	https://www.gisaid.org	?	?	2020-07-27
Australia/ACT0075/2020	EPI_ISL_498535	2020-04	Oceania	Australia	Australian Capital Territory		Oceania	Australia	Australian Capital Territory	genome	29611	Human	?	?	A.2	S	ACT Pathology	Schwessinger Lab	Ashley Jones et al	https://www.gisaid.org	?	?	2020-07-27
Australia/ACT0076/2020	EPI_ISL_498536	2020-03	Oceania	Australia	Australian Capital Territory		Oceania	Australia	Australian Capital Territory	genome	29782	Human	?	?	B.1	GH	ACT Pathology	Schwessinger Lab	Ashley Jones et al	https://www.gisaid.org	?	?	2020-07-27
Australia/ACT0077/2020	EPI_ISL_498537	2020-03	Oceania	Australia	Australian Capital Territory		Oceania	Australia	Australian Capital Territory	genome	29782	Human	?	?	B.1	GH	ACT Pathology	Schwessinger Lab	Ashley Jones et al	https://www.gisaid.org	?	?	2020-07-27
Australia/ACT0078/2020	EPI_ISL_498538	2020-03	Oceania	Australia	Australian Capital Territory		Oceania	Australia	Australian Capital Territory	genome	29302	Human	?	?	B.1.1	G	ACT Pathology	Schwessinger Lab	Ashley Jones et al	https://www.gisaid.org	?	?	2020-07-27
Australia/ACT0079/2020	EPI_ISL_498539	2020-04	Oceania	Australia	Australian Capital Territory		Oceania	Australia	Australian Capital Territory	genome	29302	Human	?	?	B.1.1	G	ACT Pathology	Schwessinger Lab	Ashley Jones et al	https://www.gisaid.org	?	?	2020-07-27
Australia/ACT0080/2020	EPI_ISL_498540	2020-03	Oceania	Australia	Australian Capital Territory		Oceania	Australia	Australian Capital Territory	genome	29782	Human	?	?	A.2	S	ACT Pathology	Schwessinger Lab	Ashley Jones et al	https://www.gisaid.org	?	?	2020-07-27
Australia/ACT0081/2020	EPI_ISL_498541	2020-03	Oceania	Australia	Australian Capital Territory		Oceania	Australia	Australian Capital Territory	genome	29611	Human	?	?	B.1.1	GR	ACT Pathology	Schwessinger Lab	Ashley Jones et al	https://www.gisaid.org	?	?	2020-07-27
Australia/ACT0082/2020	EPI_ISL_498542	2020-03	Oceania	Australia	Australian Capital Territory		Oceania	Australia	Australian Capital Territory	genome	29782	Human	?	?	B.1.1	GR	ACT Pathology	Schwessinger Lab	Ashley Jones et al	https://www.gisaid.org	?	?	2020-07-27
Australia/ACT0084/2020	EPI_ISL_498543	2020-06	Oceania	Australia	Australian Capital Territory		Oceania	Australia	Australian Capital Territory	genome	29782	Human	?	?	B.1.36	GH	ACT Pathology	Schwessinger Lab	Ashley Jones et al	https://www.gisaid.org	?	?	2020-07-27
Australia/ACT0086/2020	EPI_ISL_498544	2020-07	Oceania	Australia	Australian Capital Territory		Oceania	Australia	Australian Capital Territory	genome	29782	Human	?	?	B.1.1.25	GR	ACT Pathology	Schwessinger Lab	Ashley Jones et al	https://www.gisaid.org	?	?	2020-07-27
Australia/ACT0087/2020	EPI_ISL_498545	2020-07	Oceania	Australia	Australian Capital Territory		Oceania	Australia	Australian Capital Territory	genome	29782	Human	?	?	B.1.1.25	GR	ACT Pathology	Schwessinger Lab	Ashley Jones et al	https://www.gisaid.org	?	?	2020-07-27
Australia/ACT0088/2020	EPI_ISL_498546	2020-07	Oceania	Australia	Australian Capital Territory		Oceania	Australia	Australian Capital Territory	genome	29782	Human	?	?	B.1.1.25	GR	ACT Pathology	Schwessinger Lab	Ashley Jones et al	https://www.gisaid.org	?	?	2020-07-27
Australia/ACT0089/2020	EPI_ISL_498547	2020-07	Oceania	Australia	Australian Capital Territory		Oceania	Australia	Australian Capital Territory	genome	29782	Human	?	?	B.1.1.25	GR	ACT Pathology	Schwessinger Lab	Ashley Jones et al	https://www.gisaid.org	?	?	2020-07-27
Australia/ACT0090/2020	EPI_ISL_498548	2020-07	Oceania	Australia	Australian Capital Territory		Oceania	Australia	Australian Capital Territory	genome	29782	Human	?	?	B.1.1.25	GR	ACT Pathology	Schwessinger Lab	Ashley Jones et al	https://www.gisaid.org	?	?	2020-07-27
Australia/NSW01/2020	EPI_ISL_407893	2020-01-24	Oceania	Australia	New South Wales	Sydney	Asia	China	Hubei	genome	29782	Human	43	Male	A	S	Centre for Infectious Diseases and Microbiology Laboratory Services	NSW Health Pathology - Institute of Clinical Pathology and Medical Research; Westmead Hospital; University of Sydney	Eden J-S et al	https://www.gisaid.org	Revealing COVID-19 transmission in Australia by SARS-CoV-2 genome sequencing and agent-based modeling	https://www.nature.com/articles/s41591-020-1000-7	2020-02-06
Australia/NSW02/2020	EPI_ISL_408976	2020-01-22	Oceania	Australia	New South Wales	Sydney	Asia	China	China	genome	29741	Human	53	Male	B	L	Centre for Infectious Diseases and Microbiology Laboratory Services	NSW Health Pathology - Institute of Clinical Pathology and Medical Research; Westmead Hospital; University of Sydney	Rockett R et al	https://www.gisaid.org	Revealing COVID-19 transmission in Australia by SARS-CoV-2 genome sequencing and agent-based modeling	https://www.nature.com/articles/s41591-020-1000-7	2020-02-11
Australia/NSW03/2020	EPI_ISL_408977	2020-01-25	Oceania	Australia	New South Wales	Sydney	Asia	China	China	genome	29782	Human	21	Female	B.2	O	Serology, Virology and OTDS Laboratories (SAViD), NSW Health Pathology Randwick	NSW Health Pathology - Institute of Clinical Pathology and Medical Research; Centre for Infectious Diseases and Microbiology Laboratory Services; Westmead Hospital; University of Sydney	Eden J-S et al	https://www.gisaid.org	Revealing COVID-19 transmission in Australia by SARS-CoV-2 genome sequencing and agent-based modeling	https://www.nature.com/articles/s41591-020-1000-7	2020-02-11
Australia/NSW04/2020	EPI_ISL_417030	2020-01-24	Oceania	Australia	New South Wales	Sydney	Oceania	Australia	New South Wales	genome	29782	Human	35	Male	A	S	Centre for Infectious Diseases and Microbiology Laboratory Services	NSW Health Pathology - Institute of Clinical Pathology and Medical Research; Westmead Hospital; University of Sydney	Eden J-S et al	https://www.gisaid.org	Revealing COVID-19 transmission in Australia by SARS-CoV-2 genome sequencing and agent-based modeling	https://www.nature.com/articles/s41591-020-1000-7	2020-03-24
Australia/NSW05/2020	EPI_ISL_412975	2020-02-28	Oceania	Australia	New South Wales	Sydney	Asia	Iran	Iran	genome	29782	Human	43	Male	B.4	O	Centre for Infectious Diseases and Microbiology Laboratory Services	NSW Health Pathology - Institute of Clinical Pathology and Medical Research; Westmead Hospital; University of Sydney	Eden J-S et al	https://www.gisaid.org	Revealing COVID-19 transmission in Australia by SARS-CoV-2 genome sequencing and agent-based modeling	https://www.nature.com/articles/s41591-020-1000-7	2020-03-02
Australia/NSW06/2020	EPI_ISL_413213	2020-02-29	Oceania	Australia	New South Wales	Sydney	Asia	Iran	Iran	genome	29782	Human	51	Female	B.4	O	Centre for Infectious Diseases and Microbiology Laboratory Services	NSW Health Pathology - Institute of Clinical Pathology and Medical Research; Westmead Hospital; University of Sydney	Eden J-S et al	https://www.gisaid.org	Revealing COVID-19 transmission in Australia by SARS-CoV-2 genome sequencing and agent-based modeling	https://www.nature.com/articles/s41591-020-1000-7	2020-03-04
Australia/NSW07/2020	EPI_ISL_413214	2020-02-29	Oceania	Australia	New South Wales	Sydney	Oceania	Australia	New South Wales	genome	29782	Human	53	Male	B.4	O	Centre for Infectious Diseases and Microbiology Laboratory Services	NSW Health Pathology - Institute of Clinical Pathology and Medical Research; Westmead Hospital; University of Sydney	Eden J-S et al	https://www.gisaid.org	Revealing COVID-19 transmission in Australia by SARS-CoV-2 genome sequencing and agent-based modeling	https://www.nature.com/articles/s41591-020-1000-7	2020-03-04
Australia/NSW08/2020	EPI_ISL_413594	2020-02-28	Oceania	Australia	New South Wales	Sydney	Oceania	Australia	New South Wales	genome	29409	Human	53	Male	B	O	Centre for Infectious Diseases and Microbiology Laboratory Services	NSW Health Pathology - Institute of Clinical Pathology and Medical Research; Westmead Hospital; University of Sydney	Rockett R et al	https://www.gisaid.org	Revealing COVID-19 transmission in Australia by SARS-CoV-2 genome sequencing and agent-based modeling	https://www.nature.com/articles/s41591-020-1000-7	2020-03-08
Australia/NSW09/2020	EPI_ISL_413595	2020-02-28	Oceania	Australia	New South Wales	Sydney	Oceania	Australia	New South Wales	genome	29409	Human	60	Female	B.4	O	Centre for Infectious Diseases and Microbiology Laboratory Services	NSW Health Pathology - Institute of Clinical Pathology and Medical Research; Westmead Hospital; University of Sydney	Rockett R et al	https://www.gisaid.org	Revealing COVID-19 transmission in Australia by SARS-CoV-2 genome sequencing and agent-based modeling	https://www.nature.com/articles/s41591-020-1000-7	2020-03-08
Australia/NSW10/2020	EPI_ISL_413596	2020-02-28	Oceania	Australia	New South Wales	Sydney	Oceania	Australia	New South Wales	genome	29409	Human	62	Female	B	O	Centre for Infectious Diseases and Microbiology - Public Health	NSW Health Pathology - Institute of Clinical Pathology and Medical Research; Westmead Hospital; University of Sydney	Rockett R et al	https://www.gisaid.org	Revealing COVID-19 transmission in Australia by SARS-CoV-2 genome sequencing and agent-based modeling	https://www.nature.com/articles/s41591-020-1000-7	2020-03-08
Australia/NSW100/2020	EPI_ISL_427722	2020-03-19	Oceania	Australia	New South Wales	Sydney	Oceania	Australia	New South Wales	genome	29408	Human	?	?	A.1	O	Centre for Infectious Diseases and Microbiology Public Health	NSW Health Pathology - Institute of Clinical Pathology and Medical Research; Westmead Hospital; University of Sydney	Draper J et al	https://www.gisaid.org	Revealing COVID-19 transmission in Australia by SARS-CoV-2 genome sequencing and agent-based modeling	https://www.nature.com/articles/s41591-020-1000-7	2020-04-19
Australia/NSW101/2020	EPI_ISL_427717	2020-03-16	Oceania	Australia	New South Wales	Sydney	Oceania	Australia	New South Wales	genome	29408	Human	?	?	B	O	ACT Pathology, The Canberra Hospital	NSW Health Pathology - Institute of Clinical Pathology and Medical Research; Westmead Hospital; University of Sydney	Sim E et al	https://www.gisaid.org	Revealing COVID-19 transmission in Australia by SARS-CoV-2 genome sequencing and agent-based modeling	https://www.nature.com/articles/s41591-020-1000-7	2020-04-19
Australia/NSW102/2020	EPI_ISL_427656	2020-03-11	Oceania	Australia	New South Wales	Sydney	Oceania	Australia	New South Wales	genome	29408	Human	?	?	B.1	G	Centre for Infectious Diseases and Microbiology Public Health	NSW Health Pathology - Institute of Clinical Pathology and Medical Research; Westmead Hospital; University of Sydney	Bachmann N et al	https://www.gisaid.org	Revealing COVID-19 transmission in Australia by SARS-CoV-2 genome sequencing and agent-based modeling	https://www.nature.com/articles/s41591-020-1000-7	2020-04-19
Australia/NSW103/2020	EPI_ISL_427657	2020-03-10	Oceania	Australia	New South Wales	Sydney	Oceania	Australia	New South Wales	genome	29408	Human	?	?	B.1	G	Centre for Infectious Diseases and Microbiology Public Health	NSW Health Pathology - Institute of Clinical Pathology and Medical Research; Westmead Hospital; University of Sydney	Rockett R et al	https://www.gisaid.org	Revealing COVID-19 transmission in Australia by SARS-CoV-2 genome sequencing and agent-based modeling	https://www.nature.com/articles/s41591-020-1000-7	2020-04-19
Australia/NSW104/2020	EPI_ISL_427677	2020-03-16	Oceania	Australia	New South Wales	Sydney	Oceania	Australia	New South Wales	genome	29408	Human	?	?	B.1	G	Centre for Infectious Diseases and Microbiology Public Health	NSW Health Pathology - Institute of Clinical Pathology and Medical Research; Westmead Hospital; University of Sydney	Lam C et al	https://www.gisaid.org	Revealing COVID-19 transmission in Australia by SARS-CoV-2 genome sequencing and agent-based modeling	https://www.nature.com/articles/s41591-020-1000-7	2020-04-19
Australia/NSW105/2020	EPI_ISL_427686	2020-03-23	Oceania	Australia	New South Wales	Sydney	Oceania	Australia	New South Wales	genome	29408	Human	?	?	B.1	G	Centre for Infectious Diseases and Microbiology Public Health	NSW Health Pathology - Institute of Clinical Pathology and Medical Research; Westmead Hospital; University of Sydney	Gray K et al	https://www.gisaid.org	Revealing COVID-19 transmission in Australia by SARS-CoV-2 genome sequencing and agent-based modeling	https://www.nature.com/articles/s41591-020-1000-7	2020-04-19
Australia/NSW106/2020	EPI_ISL_427748	2020-03-25	Oceania	Australia	New South Wales	Sydney	Oceania	Australia	New South Wales	genome	29408	Human	?	?	B.1	G	Centre for Infectious Diseases and Microbiology Public Health	NSW Health Pathology - Institute of Clinical Pathology and Medical Research; Westmead Hospital; University of Sydney	Timms V et al	https://www.gisaid.org	Revealing COVID-19 transmission in Australia by SARS-CoV-2 genome sequencing and agent-based modeling	https://www.nature.com/articles/s41591-020-1000-7	2020-04-19
Australia/NSW107/2020	EPI_ISL_427772	2020-03-26	Oceania	Australia	New South Wales	Sydney	Oceania	Australia	New South Wales	genome	29408	Human	?	?	B.1	G	Centre for Infectious Diseases and Microbiology Public Health	NSW Health Pathology - Institute of Clinical Pathology and Medical Research; Westmead Hospital; University of Sydney	Gall M et al	https://www.gisaid.org	Revealing COVID-19 transmission in Australia by SARS-CoV-2 genome sequencing and agent-based modeling	https://www.nature.com/articles/s41591-020-1000-7	2020-04-19
Australia/NSW108/2020	EPI_ISL_427804	2020-03-19	Oceania	Australia	New South Wales	Sydney	Oceania	Australia	New South Wales	genome	29408	Human	?	?	B.1	G	Centre for Infectious Diseases and Microbiology Public Health	NSW Health Pathology - Institute of Clinical Pathology and Medical Research; Westmead Hospital; University of Sydney	Arnott A et al	https://www.gisaid.org	Revealing COVID-19 transmission in Australia by SARS-CoV-2 genome sequencing and agent-based modeling	https://www.nature.com/articles/s41591-020-1000-7	2020-04-19
Australia/NSW109/2020	EPI_ISL_427754	2020-03-25	Oceania	Australia	New South Wales	Sydney	Oceania	Australia	New South Wales	genome	29408	Human	?	?	B.1.5	G	Centre for Infectious Diseases and Microbiology Public Health	NSW Health Pathology - Institute of Clinical Pathology and Medical Research; Westmead Hospital; University of Sydney	Sadsad R et al	https://www.gisaid.org	Revealing COVID-19 transmission in Australia by SARS-CoV-2 genome sequencing and agent-based modeling	https://www.nature.com/articles/s41591-020-1000-7	2020-04-19
Australia/NSW11/2020	EPI_ISL_413597	2020-03-02	Oceania	Australia	New South Wales	Sydney	Asia	Iran	Iran	genome	29409	Human	38	Male	B.4	O	Centre for Infectious Diseases and Microbiology- Public Health	NSW Health Pathology - Institute of Clinical Pathology and Medical Research; Westmead Hospital; University of Sydney	Lam C et al	https://www.gisaid.org	Revealing COVID-19 transmission in Australia by SARS-CoV-2 genome sequencing and agent-based modeling	https://www.nature.com/articles/s41591-020-1000-7	2020-03-08
Australia/NSW110/2020	EPI_ISL_427741	2020-03-21	Oceania	Australia	New South Wales	Sydney	Oceania	Australia	New South Wales	genome	29408	Human	?	?	B.1.5	G	Centre for Infectious Diseases and Microbiology Public Health	NSW Health Pathology - Institute of Clinical Pathology and Medical Research; Westmead Hospital; University of Sydney	Draper J et al	https://www.gisaid.org	Revealing COVID-19 transmission in Australia by SARS-CoV-2 genome sequencing and agent-based modeling	https://www.nature.com/articles/s41591-020-1000-7	2020-04-19
Australia/NSW111/2020	EPI_ISL_427661	2020-03-16	Oceania	Australia	New South Wales	Sydney	Oceania	Australia	New South Wales	genome	29408	Human	?	?	B.1.5	G	Centre for Infectious Diseases and Microbiology Public Health	NSW Health Pathology - Institute of Clinical Pathology and Medical Research; Westmead Hospital; University of Sydney	Sim E et al	https://www.gisaid.org	Revealing COVID-19 transmission in Australia by SARS-CoV-2 genome sequencing and agent-based modeling	https://www.nature.com/articles/s41591-020-1000-7	2020-04-19
Australia/NSW112/2020	EPI_ISL_427666	2020-03-15	Oceania	Australia	New South Wales	Sydney	Oceania	Australia	New South Wales	genome	29408	Human	?	?	B.1.5	G	Centre for Infectious Diseases and Microbiology Public Health	NSW Health Pathology - Institute of Clinical Pathology and Medical Research; Westmead Hospital; University of Sydney	Bachmann N et al	https://www.gisaid.org	Revealing COVID-19 transmission in Australia by SARS-CoV-2 genome sequencing and agent-based modeling	https://www.nature.com/articles/s41591-020-1000-7	2020-04-19
Australia/NSW113/2020	EPI_ISL_427728	2020-03-17	Oceania	Australia	New South Wales	Sydney	Oceania	Australia	New South Wales	genome	29408	Human	?	?	B.1.5	G	Centre for Infectious Diseases and Microbiology Public Health	NSW Health Pathology - Institute of Clinical Pathology and Medical Research; Westmead Hospital; University of Sydney	Rockett R et al	https://www.gisaid.org	Revealing COVID-19 transmission in Australia by SARS-CoV-2 genome sequencing and agent-based modeling	https://www.nature.com/articles/s41591-020-1000-7	2020-04-19
Australia/NSW114/2020	EPI_ISL_427724	2020-03-19	Oceania	Australia	New South Wales	Sydney	Oceania	Australia	New South Wales	genome	29408	Human	?	?	B.1.5	G	Centre for Infectious Diseases and Microbiology Public Health	NSW Health Pathology - Institute of Clinical Pathology and Medical Research; Westmead Hospital; University of Sydney	Lam C et al	https://www.gisaid.org	Revealing COVID-19 transmission in Australia by SARS-CoV-2 genome sequencing and agent-based modeling	https://www.nature.com/articles/s41591-020-1000-7	2020-04-19
Australia/NSW115/2020	EPI_ISL_427696	2020-03-21	Oceania	Australia	New South Wales	Sydney	Oceania	Australia	New South Wales	genome	29408	Human	?	?	B.1	G	Centre for Infectious Diseases and Microbiology Public Health	NSW Health Pathology - Institute of Clinical Pathology and Medical Research; Westmead Hospital; University of Sydney	Gray K et al	https://www.gisaid.org	Revealing COVID-19 transmission in Australia by SARS-CoV-2 genome sequencing and agent-based modeling	https://www.nature.com/articles/s41591-020-1000-7	2020-04-19
Australia/NSW116/2020	EPI_ISL_427698	2020-03-21	Oceania	Australia	New South Wales	Sydney	Oceania	Australia	New South Wales	genome	29408	Human	?	?	B.1	G	Centre for Infectious Diseases and Microbiology Public Health	NSW Health Pathology - Institute of Clinical Pathology and Medical Research; Westmead Hospital; University of Sydney	Timms V et al	https://www.gisaid.org	Revealing COVID-19 transmission in Australia by SARS-CoV-2 genome sequencing and agent-based modeling	https://www.nature.com/articles/s41591-020-1000-7	2020-04-19
Australia/NSW117/2020	EPI_ISL_427756	2020-03-24	Oceania	Australia	New South Wales	Sydney	Oceania	Australia	New South Wales	genome	29408	Human	?	?	B.1	G	Centre for Infectious Diseases and Microbiology Public Health	NSW Health Pathology - Institute of Clinical Pathology and Medical Research; Westmead Hospital; University of Sydney	Gall M et al	https://www.gisaid.org	Revealing COVID-19 transmission in Australia by SARS-CoV-2 genome sequencing and agent-based modeling	https://www.nature.com/articles/s41591-020-1000-7	2020-04-19
Australia/NSW118/2020	EPI_ISL_427693	2020-03-22	Oceania	Australia	New South Wales	Sydney	Oceania	Australia	New South Wales	genome	29408	Human	?	?	B.1	G	Centre for Infectious Diseases and Microbiology Public Health	NSW Health Pathology - Institute of Clinical Pathology and Medical Research; Westmead Hospital; University of Sydney	Arnott A et al	https://www.gisaid.org	Revealing COVID-19 transmission in Australia by SARS-CoV-2 genome sequencing and agent-based modeling	https://www.nature.com/articles/s41591-020-1000-7	2020-04-19
Australia/NSW119/2020	EPI_ISL_427669	2020-03-22	Oceania	Australia	New South Wales	Sydney	Oceania	Australia	New South Wales	genome	29408	Human	?	?	B.1	G	Centre for Infectious Diseases and Microbiology Public Health	NSW Health Pathology - Institute of Clinical Pathology and Medical Research; Westmead Hospital; University of Sydney	Sadsad R et al	https://www.gisaid.org	Revealing COVID-19 transmission in Australia by SARS-CoV-2 genome sequencing and agent-based modeling	https://www.nature.com/articles/s41591-020-1000-7	2020-04-19
Australia/NSW12/2020	EPI_ISL_413598	2020-03-04	Oceania	Australia	New South Wales	Sydney	Asia	Iran	Iran	genome	29409	Human	31	Male	B.4	O	Centre for Infectious Diseases and Microbiology - Public Health	NSW Health Pathology - Institute of Clinical Pathology and Medical Research; Westmead Hospital; University of Sydney	Gray K et al	https://www.gisaid.org	Revealing COVID-19 transmission in Australia by SARS-CoV-2 genome sequencing and agent-based modeling	https://www.nature.com/articles/s41591-020-1000-7	2020-03-08
Australia/NSW120/2020	EPI_ISL_427679	2020-03-22	Oceania	Australia	New South Wales	Sydney	Oceania	Australia	New South Wales	genome	29408	Human	?	?	B.1	G	Centre for Infectious Diseases and Microbiology Public Health	NSW Health Pathology - Institute of Clinical Pathology and Medical Research; Westmead Hospital; University of Sydney	Draper J et al	https://www.gisaid.org	Revealing COVID-19 transmission in Australia by SARS-CoV-2 genome sequencing and agent-based modeling	https://www.nature.com/articles/s41591-020-1000-7	2020-04-19
Australia/NSW121/2020	EPI_ISL_427688	2020-03-22	Oceania	Australia	New South Wales	Sydney	Oceania	Australia	New South Wales	genome	29408	Human	?	?	B.1	G	Centre for Infectious Diseases and Microbiology Public Health	NSW Health Pathology - Institute of Clinical Pathology and Medical Research; Westmead Hospital; University of Sydney	Sim E et al	https://www.gisaid.org	Revealing COVID-19 transmission in Australia by SARS-CoV-2 genome sequencing and agent-based modeling	https://www.nature.com/articles/s41591-020-1000-7	2020-04-19
Australia/NSW122/2020	EPI_ISL_427778	2020-03-26	Oceania	Australia	New South Wales	Sydney	Oceania	Australia	New South Wales	genome	29408	Human	?	?	B.1	G	Centre for Infectious Diseases and Microbiology Public Health	NSW Health Pathology - Institute of Clinical Pathology and Medical Research; Westmead Hospital; University of Sydney	Bachmann N et al	https://www.gisaid.org	Revealing COVID-19 transmission in Australia by SARS-CoV-2 genome sequencing and agent-based modeling	https://www.nature.com/articles/s41591-020-1000-7	2020-04-19
Australia/NSW123/2020	EPI_ISL_427780	2020-03-23	Oceania	Australia	New South Wales	Sydney	Oceania	Australia	New South Wales	genome	29408	Human	?	?	B.1	G	Centre for Infectious Diseases and Microbiology Public Health	NSW Health Pathology - Institute of Clinical Pathology and Medical Research; Westmead Hospital; University of Sydney	Rockett R et al	https://www.gisaid.org	Revealing COVID-19 transmission in Australia by SARS-CoV-2 genome sequencing and agent-based modeling	https://www.nature.com/articles/s41591-020-1000-7	2020-04-19
Australia/NSW124/2020	EPI_ISL_427782	2020-03-26	Oceania	Australia	New South Wales	Sydney	Oceania	Australia	New South Wales	genome	29408	Human	?	?	B.1	G	Centre for Infectious Diseases and Microbiology Public Health	NSW Health Pathology - Institute of Clinical Pathology and Medical Research; Westmead Hospital; University of Sydney	Lam C et al	https://www.gisaid.org	Revealing COVID-19 transmission in Australia by SARS-CoV-2 genome sequencing and agent-based modeling	https://www.nature.com/articles/s41591-020-1000-7	2020-04-19
Australia/NSW125/2020	EPI_ISL_427785	2020-03-23	Oceania	Australia	New South Wales	Sydney	Oceania	Australia	New South Wales	genome	29408	Human	?	?	B.1	G	Centre for Infectious Diseases and Microbiology Public Health	NSW Health Pathology - Institute of Clinical Pathology and Medical Research; Westmead Hospital; University of Sydney	Gray K et al	https://www.gisaid.org	Revealing COVID-19 transmission in Australia by SARS-CoV-2 genome sequencing and agent-based modeling	https://www.nature.com/articles/s41591-020-1000-7	2020-04-19
Australia/NSW126/2020	EPI_ISL_427794	2020-03-23	Oceania	Australia	New South Wales	Sydney	Oceania	Australia	New South Wales	genome	29408	Human	?	?	B.1	G	Centre for Infectious Diseases and Microbiology Public Health	NSW Health Pathology - Institute of Clinical Pathology and Medical Research; Westmead Hospital; University of Sydney	Timms V et al	https://www.gisaid.org	Revealing COVID-19 transmission in Australia by SARS-CoV-2 genome sequencing and agent-based modeling	https://www.nature.com/articles/s41591-020-1000-7	2020-04-19
Australia/NSW127/2020	EPI_ISL_427808	2020-03-26	Oceania	Australia	New South Wales	Sydney	Oceania	Australia	New South Wales	genome	29408	Human	?	?	B.1	G	Centre for Infectious Diseases and Microbiology Public Health	NSW Health Pathology - Institute of Clinical Pathology and Medical Research; Westmead Hospital; University of Sydney	Gall M et al	https://www.gisaid.org	Revealing COVID-19 transmission in Australia by SARS-CoV-2 genome sequencing and agent-based modeling	https://www.nature.com/articles/s41591-020-1000-7	2020-04-19
Australia/NSW128/2020	EPI_ISL_427689	2020-03-22	Oceania	Australia	New South Wales	Sydney	Oceania	Australia	New South Wales	genome	29408	Human	?	?	B.1	G	Centre for Infectious Diseases and Microbiology Public Health	NSW Health Pathology - Institute of Clinical Pathology and Medical Research; Westmead Hospital; University of Sydney	Arnott A et al	https://www.gisaid.org	Revealing COVID-19 transmission in Australia by SARS-CoV-2 genome sequencing and agent-based modeling	https://www.nature.com/articles/s41591-020-1000-7	2020-04-19
Australia/NSW129/2020	EPI_ISL_427760	2020-03-23	Oceania	Australia	New South Wales	Sydney	Oceania	Australia	New South Wales	genome	29408	Human	?	?	B.1	G	Centre for Infectious Diseases and Microbiology Public Health	NSW Health Pathology - Institute of Clinical Pathology and Medical Research; Westmead Hospital; University of Sydney	Sadsad R et al	https://www.gisaid.org	Revealing COVID-19 transmission in Australia by SARS-CoV-2 genome sequencing and agent-based modeling	https://www.nature.com/articles/s41591-020-1000-7	2020-04-19
Australia/NSW13/2020	EPI_ISL_413599	2020-03-04	Oceania	Australia	New South Wales	Sydney	Asia	Iran	Iran	genome	29409	Human	81	Male	B.4	O	Centre for Infectious Diseases and Microbiology - Public Health	NSW Health Pathology - Institute of Clinical Pathology and Medical Research; Westmead Hospital; University of Sydney	Timms et al	https://www.gisaid.org	Revealing COVID-19 transmission in Australia by SARS-CoV-2 genome sequencing and agent-based modeling	https://www.nature.com/articles/s41591-020-1000-7	2020-03-08
Australia/NSW130/2020	EPI_ISL_427768	2020-03-24	Oceania	Australia	New South Wales	Sydney	Oceania	Australia	New South Wales	genome	29408	Human	?	?	B.1	G	Centre for Infectious Diseases and Microbiology Public Health	NSW Health Pathology - Institute of Clinical Pathology and Medical Research; Westmead Hospital; University of Sydney	Draper J et al	https://www.gisaid.org	Revealing COVID-19 transmission in Australia by SARS-CoV-2 genome sequencing and agent-based modeling	https://www.nature.com/articles/s41591-020-1000-7	2020-04-19
Australia/NSW131/2020	EPI_ISL_427783	2020-03-23	Oceania	Australia	New South Wales	Sydney	Oceania	Australia	New South Wales	genome	29408	Human	?	?	B.1	G	Centre for Infectious Diseases and Microbiology Public Health	NSW Health Pathology - Institute of Clinical Pathology and Medical Research; Westmead Hospital; University of Sydney	Sim E et al	https://www.gisaid.org	Revealing COVID-19 transmission in Australia by SARS-CoV-2 genome sequencing and agent-based modeling	https://www.nature.com/articles/s41591-020-1000-7	2020-04-19
Australia/NSW132/2020	EPI_ISL_427787	2020-03-23	Oceania	Australia	New South Wales	Sydney	Oceania	Australia	New South Wales	genome	29408	Human	?	?	B.1	G	Centre for Infectious Diseases and Microbiology Public Health	NSW Health Pathology - Institute of Clinical Pathology and Medical Research; Westmead Hospital; University of Sydney	Bachmann N et al	https://www.gisaid.org	Revealing COVID-19 transmission in Australia by SARS-CoV-2 genome sequencing and agent-based modeling	https://www.nature.com/articles/s41591-020-1000-7	2020-04-19
Australia/NSW133/2020	EPI_ISL_427791	2020-03-26	Oceania	Australia	New South Wales	Sydney	Oceania	Australia	New South Wales	genome	29408	Human	?	?	B.1	G	Centre for Infectious Diseases and Microbiology Public Health	NSW Health Pathology - Institute of Clinical Pathology and Medical Research; Westmead Hospital; University of Sydney	Rockett R et al	https://www.gisaid.org	Revealing COVID-19 transmission in Australia by SARS-CoV-2 genome sequencing and agent-based modeling	https://www.nature.com/articles/s41591-020-1000-7	2020-04-19
Australia/NSW134/2020	EPI_ISL_427742	2020-03-21	Oceania	Australia	New South Wales	Sydney	Oceania	Australia	New South Wales	genome	29408	Human	?	?	B.1	G	Centre for Infectious Diseases and Microbiology Public Health	NSW Health Pathology - Institute of Clinical Pathology and Medical Research; Westmead Hospital; University of Sydney	Lam C et al	https://www.gisaid.org	Revealing COVID-19 transmission in Australia by SARS-CoV-2 genome sequencing and agent-based modeling	https://www.nature.com/articles/s41591-020-1000-7	2020-04-19
Australia/NSW135/2020	EPI_ISL_427673	2020-03-22	Oceania	Australia	New South Wales	Sydney	Oceania	Australia	New South Wales	genome	29408	Human	?	?	B.1	G	Centre for Infectious Diseases and Microbiology Public Health	NSW Health Pathology - Institute of Clinical Pathology and Medical Research; Westmead Hospital; University of Sydney	Gray K et al	https://www.gisaid.org	Revealing COVID-19 transmission in Australia by SARS-CoV-2 genome sequencing and agent-based modeling	https://www.nature.com/articles/s41591-020-1000-7	2020-04-19
Australia/NSW136/2020	EPI_ISL_427692	2020-03-23	Oceania	Australia	New South Wales	Sydney	Oceania	Australia	New South Wales	genome	29408	Human	?	?	B.1	G	Centre for Infectious Diseases and Microbiology Public Health	NSW Health Pathology - Institute of Clinical Pathology and Medical Research; Westmead Hospital; University of Sydney	Timms V et al	https://www.gisaid.org	Revealing COVID-19 transmission in Australia by SARS-CoV-2 genome sequencing and agent-based modeling	https://www.nature.com/articles/s41591-020-1000-7	2020-04-19
Australia/NSW137/2020	EPI_ISL_427700	2020-03-23	Oceania	Australia	New South Wales	Sydney	Oceania	Australia	New South Wales	genome	29408	Human	?	?	B.1	G	Centre for Infectious Diseases and Microbiology Public Health	NSW Health Pathology - Institute of Clinical Pathology and Medical Research; Westmead Hospital; University of Sydney	Gall M et al	https://www.gisaid.org	Revealing COVID-19 transmission in Australia by SARS-CoV-2 genome sequencing and agent-based modeling	https://www.nature.com/articles/s41591-020-1000-7	2020-04-19
Australia/NSW138/2020	EPI_ISL_427761	2020-03-23	Oceania	Australia	New South Wales	Sydney	Oceania	Australia	New South Wales	genome	29408	Human	?	?	B.1	G	Centre for Infectious Diseases and Microbiology Public Health	NSW Health Pathology - Institute of Clinical Pathology and Medical Research; Westmead Hospital; University of Sydney	Arnott A et al	https://www.gisaid.org	Revealing COVID-19 transmission in Australia by SARS-CoV-2 genome sequencing and agent-based modeling	https://www.nature.com/articles/s41591-020-1000-7	2020-04-19
Australia/NSW139/2020	EPI_ISL_427795	2020-03-25	Oceania	Australia	New South Wales	Sydney	Oceania	Australia	New South Wales	genome	29408	Human	?	?	B.1	G	Centre for Infectious Diseases and Microbiology Public Health	NSW Health Pathology - Institute of Clinical Pathology and Medical Research; Westmead Hospital; University of Sydney	Sadsad R et al	https://www.gisaid.org	Revealing COVID-19 transmission in Australia by SARS-CoV-2 genome sequencing and agent-based modeling	https://www.nature.com/articles/s41591-020-1000-7	2020-04-19
Australia/NSW14/2020	EPI_ISL_413600	2020-03-03	Oceania	Australia	New South Wales	Sydney	Oceania	Australia	New South Wales	genome	29409	Human	41	Female	B.4	O	Centre for Infectious Diseases and Microbiology - Public Health	NSW Health Pathology - Institute of Clinical Pathology and Medical Research; Westmead Hospital; University of Sydney	Gall et al	https://www.gisaid.org	Revealing COVID-19 transmission in Australia by SARS-CoV-2 genome sequencing and agent-based modeling	https://www.nature.com/articles/s41591-020-1000-7	2020-03-08
Australia/NSW140/2020	EPI_ISL_427799	2020-03-25	Oceania	Australia	New South Wales	Sydney	Oceania	Australia	New South Wales	genome	29408	Human	?	?	B.1	G	Centre for Infectious Diseases and Microbiology Public Health	NSW Health Pathology - Institute of Clinical Pathology and Medical Research; Westmead Hospital; University of Sydney	Draper J et al	https://www.gisaid.org	Revealing COVID-19 transmission in Australia by SARS-CoV-2 genome sequencing and agent-based modeling	https://www.nature.com/articles/s41591-020-1000-7	2020-04-19
Australia/NSW141/2020	EPI_ISL_427802	2020-03-22	Oceania	Australia	New South Wales	Sydney	Oceania	Australia	New South Wales	genome	29408	Human	?	?	B.1	G	Centre for Infectious Diseases and Microbiology Public Health	NSW Health Pathology - Institute of Clinical Pathology and Medical Research; Westmead Hospital; University of Sydney	Sim E et al	https://www.gisaid.org	Revealing COVID-19 transmission in Australia by SARS-CoV-2 genome sequencing and agent-based modeling	https://www.nature.com/articles/s41591-020-1000-7	2020-04-19
Australia/NSW142/2020	EPI_ISL_427749	2020-03-24	Oceania	Australia	New South Wales	Sydney	Oceania	Australia	New South Wales	genome	29408	Human	?	?	B.1	G	Centre for Infectious Diseases and Microbiology Public Health	NSW Health Pathology - Institute of Clinical Pathology and Medical Research; Westmead Hospital; University of Sydney	Bachmann N et al	https://www.gisaid.org	Revealing COVID-19 transmission in Australia by SARS-CoV-2 genome sequencing and agent-based modeling	https://www.nature.com/articles/s41591-020-1000-7	2020-04-19
Australia/NSW143/2020	EPI_ISL_427737	2020-03-21	Oceania	Australia	New South Wales	Sydney	Oceania	Australia	New South Wales	genome	29408	Human	?	?	B.1	G	Centre for Infectious Diseases and Microbiology Public Health	NSW Health Pathology - Institute of Clinical Pathology and Medical Research; Westmead Hospital; University of Sydney	Rockett R et al	https://www.gisaid.org	Revealing COVID-19 transmission in Australia by SARS-CoV-2 genome sequencing and agent-based modeling	https://www.nature.com/articles/s41591-020-1000-7	2020-04-19
Australia/NSW144/2020	EPI_ISL_427738	2020-03-21	Oceania	Australia	New South Wales	Sydney	Oceania	Australia	New South Wales	genome	29408	Human	?	?	B.1	G	Centre for Infectious Diseases and Microbiology Public Health	NSW Health Pathology - Institute of Clinical Pathology and Medical Research; Westmead Hospital; University of Sydney	Lam C et al	https://www.gisaid.org	Revealing COVID-19 transmission in Australia by SARS-CoV-2 genome sequencing and agent-based modeling	https://www.nature.com/articles/s41591-020-1000-7	2020-04-19
Australia/NSW145/2020	EPI_ISL_427708	2020-03-21	Oceania	Australia	New South Wales	Sydney	Oceania	Australia	New South Wales	genome	29408	Human	?	?	B.1	G	Centre for Infectious Diseases and Microbiology Public Health	NSW Health Pathology - Institute of Clinical Pathology and Medical Research; Westmead Hospital; University of Sydney	Gray K et al	https://www.gisaid.org	Revealing COVID-19 transmission in Australia by SARS-CoV-2 genome sequencing and agent-based modeling	https://www.nature.com/articles/s41591-020-1000-7	2020-04-19
Australia/NSW146/2020	EPI_ISL_427682	2020-03-23	Oceania	Australia	New South Wales	Sydney	Oceania	Australia	New South Wales	genome	29408	Human	?	?	B.1.31	G	Centre for Infectious Diseases and Microbiology Public Health	NSW Health Pathology - Institute of Clinical Pathology and Medical Research; Westmead Hospital; University of Sydney	Timms V et al	https://www.gisaid.org	Revealing COVID-19 transmission in Australia by SARS-CoV-2 genome sequencing and agent-based modeling	https://www.nature.com/articles/s41591-020-1000-7	2020-04-19
Australia/NSW147/2020	EPI_ISL_427764	2020-03-25	Oceania	Australia	New South Wales	Sydney	Oceania	Australia	New South Wales	genome	29408	Human	?	?	B.1.31	G	Centre for Infectious Diseases and Microbiology Public Health	NSW Health Pathology - Institute of Clinical Pathology and Medical Research; Westmead Hospital; University of Sydney	Gall M et al	https://www.gisaid.org	Revealing COVID-19 transmission in Australia by SARS-CoV-2 genome sequencing and agent-based modeling	https://www.nature.com/articles/s41591-020-1000-7	2020-04-19
Australia/NSW148/2020	EPI_ISL_427683	2020-03-23	Oceania	Australia	New South Wales	Sydney	Oceania	Australia	New South Wales	genome	29408	Human	?	?	B.1.31	G	Centre for Infectious Diseases and Microbiology Public Health	NSW Health Pathology - Institute of Clinical Pathology and Medical Research; Westmead Hospital; University of Sydney	Arnott A et al	https://www.gisaid.org	Revealing COVID-19 transmission in Australia by SARS-CoV-2 genome sequencing and agent-based modeling	https://www.nature.com/articles/s41591-020-1000-7	2020-04-19
Australia/NSW149/2020	EPI_ISL_427775	2020-03-26	Oceania	Australia	New South Wales	Sydney	Oceania	Australia	New South Wales	genome	29408	Human	?	?	B.1.31	G	Centre for Infectious Diseases and Microbiology Public Health	NSW Health Pathology - Institute of Clinical Pathology and Medical Research; Westmead Hospital; University of Sydney	Sadsad R et al	https://www.gisaid.org	Revealing COVID-19 transmission in Australia by SARS-CoV-2 genome sequencing and agent-based modeling	https://www.nature.com/articles/s41591-020-1000-7	2020-04-19
Australia/NSW15/2020	EPI_ISL_417383	2020-03-03	Oceania	Australia	New South Wales	Sydney	Oceania	Australia	New South Wales	genome	29782	Human	21	Male	B.4	O	Centre for Infectious Diseases and Microbiology Public Health	NSW Health Pathology - Institute of Clinical Pathology and Medical Research; Westmead Hospital; University of Sydney	Rockett R et al	https://www.gisaid.org	Revealing COVID-19 transmission in Australia by SARS-CoV-2 genome sequencing and agent-based modeling	https://www.nature.com/articles/s41591-020-1000-7	2020-03-25
Australia/NSW150/2020	EPI_ISL_427796	2020-03-19	Oceania	Australia	New South Wales	Sydney	Oceania	Australia	New South Wales	genome	29408	Human	?	?	B.1	G	Centre for Infectious Diseases and Microbiology Public Health	NSW Health Pathology - Institute of Clinical Pathology and Medical Research; Westmead Hospital; University of Sydney	Draper J et al	https://www.gisaid.org	Revealing COVID-19 transmission in Australia by SARS-CoV-2 genome sequencing and agent-based modeling	https://www.nature.com/articles/s41591-020-1000-7	2020-04-19
Australia/NSW151/2020	EPI_ISL_427721	2020-03-18	Oceania	Australia	New South Wales	Sydney	Oceania	Australia	New South Wales	genome	29408	Human	?	?	B.1	G	ACT Pathology, The Canberra Hospital	NSW Health Pathology - Institute of Clinical Pathology and Medical Research; Westmead Hospital; University of Sydney	Sim E et al	https://www.gisaid.org	Revealing COVID-19 transmission in Australia by SARS-CoV-2 genome sequencing and agent-based modeling	https://www.nature.com/articles/s41591-020-1000-7	2020-04-19
Australia/NSW152/2020	EPI_ISL_427648	2020-03-06	Oceania	Australia	New South Wales	Sydney	Oceania	Australia	New South Wales	genome	29408	Human	?	?	B.1.1	G	Centre for Infectious Diseases and Microbiology Public Health	NSW Health Pathology - Institute of Clinical Pathology and Medical Research; Westmead Hospital; University of Sydney	Bachmann N et al	https://www.gisaid.org	Revealing COVID-19 transmission in Australia by SARS-CoV-2 genome sequencing and agent-based modeling	https://www.nature.com/articles/s41591-020-1000-7	2020-04-19
Australia/NSW153/2020	EPI_ISL_427653	2020-03-08	Oceania	Australia	New South Wales	Sydney	Oceania	Australia	New South Wales	genome	29408	Human	?	?	B.1.1	G	Centre for Infectious Diseases and Microbiology Public Health	NSW Health Pathology - Institute of Clinical Pathology and Medical Research; Westmead Hospital; University of Sydney	Rockett R et al	https://www.gisaid.org	Revealing COVID-19 transmission in Australia by SARS-CoV-2 genome sequencing and agent-based modeling	https://www.nature.com/articles/s41591-020-1000-7	2020-04-19
Australia/NSW154/2020	EPI_ISL_427652	2020-03-09	Oceania	Australia	New South Wales	Sydney	Oceania	Australia	New South Wales	genome	29408	Human	?	?	B.1.1	G	Centre for Infectious Diseases and Microbiology Public Health	NSW Health Pathology - Institute of Clinical Pathology and Medical Research; Westmead Hospital; University of Sydney	Lam C et al	https://www.gisaid.org	Revealing COVID-19 transmission in Australia by SARS-CoV-2 genome sequencing and agent-based modeling	https://www.nature.com/articles/s41591-020-1000-7	2020-04-19
Australia/NSW155/2020	EPI_ISL_427647	2020-03-06	Oceania	Australia	New South Wales	Sydney	Oceania	Australia	New South Wales	genome	29408	Human	?	?	B.1.1	G	Centre for Infectious Diseases and Microbiology Public Health	NSW Health Pathology - Institute of Clinical Pathology and Medical Research; Westmead Hospital; University of Sydney	Gray K et al	https://www.gisaid.org	Revealing COVID-19 transmission in Australia by SARS-CoV-2 genome sequencing and agent-based modeling	https://www.nature.com/articles/s41591-020-1000-7	2020-04-19
Australia/NSW156/2020	EPI_ISL_427719	2020-03-18	Oceania	Australia	New South Wales	Sydney	Oceania	Australia	New South Wales	genome	29408	Human	?	?	B.1.1	G	ACT Pathology, The Canberra Hospital	NSW Health Pathology - Institute of Clinical Pathology and Medical Research; Westmead Hospital; University of Sydney	Timms V et al	https://www.gisaid.org	Revealing COVID-19 transmission in Australia by SARS-CoV-2 genome sequencing and agent-based modeling	https://www.nature.com/articles/s41591-020-1000-7	2020-04-19
Australia/NSW157/2020	EPI_ISL_427674	2020-03-22	Oceania	Australia	New South Wales	Sydney	Oceania	Australia	New South Wales	genome	29408	Human	?	?	B.1.1	G	Centre for Infectious Diseases and Microbiology Public Health	NSW Health Pathology - Institute of Clinical Pathology and Medical Research; Westmead Hospital; University of Sydney	Gall M et al	https://www.gisaid.org	Revealing COVID-19 transmission in Australia by SARS-CoV-2 genome sequencing and agent-based modeling	https://www.nature.com/articles/s41591-020-1000-7	2020-04-19
Australia/NSW158/2020	EPI_ISL_427735	2020-03-16	Oceania	Australia	New South Wales	Sydney	Oceania	Australia	New South Wales	genome	29408	Human	?	?	B.1.1	G	Centre for Infectious Diseases and Microbiology Public Health	NSW Health Pathology - Institute of Clinical Pathology and Medical Research; Westmead Hospital; University of Sydney	Arnott A et al	https://www.gisaid.org	Revealing COVID-19 transmission in Australia by SARS-CoV-2 genome sequencing and agent-based modeling	https://www.nature.com/articles/s41591-020-1000-7	2020-04-19
Australia/NSW159/2020	EPI_ISL_427781	2020-03-24	Oceania	Australia	New South Wales	Sydney	Oceania	Australia	New South Wales	genome	29408	Human	?	?	B.1.1	G	Centre for Infectious Diseases and Microbiology Public Health	NSW Health Pathology - Institute of Clinical Pathology and Medical Research; Westmead Hospital; University of Sydney	Sadsad R et al	https://www.gisaid.org	Revealing COVID-19 transmission in Australia by SARS-CoV-2 genome sequencing and agent-based modeling	https://www.nature.com/articles/s41591-020-1000-7	2020-04-19
Australia/NSW160/2020	EPI_ISL_427784	2020-03-24	Oceania	Australia	New South Wales	Sydney	Oceania	Australia	New South Wales	genome	29408	Human	?	?	B.1.1	G	Centre for Infectious Diseases and Microbiology Public Health	NSW Health Pathology - Institute of Clinical Pathology and Medical Research; Westmead Hospital; University of Sydney	Draper J et al	https://www.gisaid.org	Revealing COVID-19 transmission in Australia by SARS-CoV-2 genome sequencing and agent-based modeling	https://www.nature.com/articles/s41591-020-1000-7	2020-04-19
Australia/NSW161/2020	EPI_ISL_427788	2020-03-24	Oceania	Australia	New South Wales	Sydney	Oceania	Australia	New South Wales	genome	29408	Human	?	?	B.1.1	G	Centre for Infectious Diseases and Microbiology Public Health	NSW Health Pathology - Institute of Clinical Pathology and Medical Research; Westmead Hospital; University of Sydney	Sim E et al	https://www.gisaid.org	Revealing COVID-19 transmission in Australia by SARS-CoV-2 genome sequencing and agent-based modeling	https://www.nature.com/articles/s41591-020-1000-7	2020-04-19
Australia/NSW162/2020	EPI_ISL_427758	2020-03-23	Oceania	Australia	New South Wales	Sydney	Oceania	Australia	New South Wales	genome	29408	Human	?	?	B.1.1	G	Centre for Infectious Diseases and Microbiology Public Health	NSW Health Pathology - Institute of Clinical Pathology and Medical Research; Westmead Hospital; University of Sydney	Bachmann N et al	https://www.gisaid.org	Revealing COVID-19 transmission in Australia by SARS-CoV-2 genome sequencing and agent-based modeling	https://www.nature.com/articles/s41591-020-1000-7	2020-04-19
Australia/NSW163/2020	EPI_ISL_427789	2020-03-20	Oceania	Australia	New South Wales	Sydney	Oceania	Australia	New South Wales	genome	29408	Human	?	?	B.1.1	G	Centre for Infectious Diseases and Microbiology Public Health	NSW Health Pathology - Institute of Clinical Pathology and Medical Research; Westmead Hospital; University of Sydney	Rockett R et al	https://www.gisaid.org	Revealing COVID-19 transmission in Australia by SARS-CoV-2 genome sequencing and agent-based modeling	https://www.nature.com/articles/s41591-020-1000-7	2020-04-19
Australia/NSW164/2020	EPI_ISL_427715	2020-03-22	Oceania	Australia	New South Wales	Sydney	Oceania	Australia	New South Wales	genome	29408	Human	?	?	B.1.1	G	Centre for Infectious Diseases and Microbiology Public Health	NSW Health Pathology - Institute of Clinical Pathology and Medical Research; Westmead Hospital; University of Sydney	Lam C et al	https://www.gisaid.org	Revealing COVID-19 transmission in Australia by SARS-CoV-2 genome sequencing and agent-based modeling	https://www.nature.com/articles/s41591-020-1000-7	2020-04-19
Australia/NSW165/2020	EPI_ISL_427731	2020-03-17	Oceania	Australia	New South Wales	Sydney	Oceania	Australia	New South Wales	genome	29408	Human	?	?	B.1.1	G	Centre for Infectious Diseases and Microbiology Public Health	NSW Health Pathology - Institute of Clinical Pathology and Medical Research; Westmead Hospital; University of Sydney	Gray K et al	https://www.gisaid.org	Revealing COVID-19 transmission in Australia by SARS-CoV-2 genome sequencing and agent-based modeling	https://www.nature.com/articles/s41591-020-1000-7	2020-04-19
Australia/NSW166/2020	EPI_ISL_427771	2020-03-25	Oceania	Australia	New South Wales	Sydney	Oceania	Australia	New South Wales	genome	29408	Human	?	?	B.1.1	G	Centre for Infectious Diseases and Microbiology Public Health	NSW Health Pathology - Institute of Clinical Pathology and Medical Research; Westmead Hospital; University of Sydney	Timms V et al	https://www.gisaid.org	Revealing COVID-19 transmission in Australia by SARS-CoV-2 genome sequencing and agent-based modeling	https://www.nature.com/articles/s41591-020-1000-7	2020-04-19
Australia/NSW167/2020	EPI_ISL_427697	2020-03-22	Oceania	Australia	New South Wales	Sydney	Oceania	Australia	New South Wales	genome	29408	Human	?	?	B.1.1	G	Centre for Infectious Diseases and Microbiology Public Health	NSW Health Pathology - Institute of Clinical Pathology and Medical Research; Westmead Hospital; University of Sydney	Gall M et al	https://www.gisaid.org	Revealing COVID-19 transmission in Australia by SARS-CoV-2 genome sequencing and agent-based modeling	https://www.nature.com/articles/s41591-020-1000-7	2020-04-19
Australia/NSW168/2020	EPI_ISL_427739	2020-03-21	Oceania	Australia	New South Wales	Sydney	Oceania	Australia	New South Wales	genome	29408	Human	?	?	B.1.1.1	G	Centre for Infectious Diseases and Microbiology Public Health	NSW Health Pathology - Institute of Clinical Pathology and Medical Research; Westmead Hospital; University of Sydney	Arnott A et al	https://www.gisaid.org	Revealing COVID-19 transmission in Australia by SARS-CoV-2 genome sequencing and agent-based modeling	https://www.nature.com/articles/s41591-020-1000-7	2020-04-19
Australia/NSW169/2020	EPI_ISL_427779	2020-03-20	Oceania	Australia	New South Wales	Sydney	Oceania	Australia	New South Wales	genome	29408	Human	?	?	B	O	Centre for Infectious Diseases and Microbiology Public Health	NSW Health Pathology - Institute of Clinical Pathology and Medical Research; Westmead Hospital; University of Sydney	Sadsad R et al	https://www.gisaid.org	Revealing COVID-19 transmission in Australia by SARS-CoV-2 genome sequencing and agent-based modeling	https://www.nature.com/articles/s41591-020-1000-7	2020-04-19
Australia/NSW170/2020	EPI_ISL_427676	2020-03-22	Oceania	Australia	New South Wales	Sydney	Oceania	Australia	New South Wales	genome	29408	Human	?	?	B.1.36	G	Centre for Infectious Diseases and Microbiology Public Health	NSW Health Pathology - Institute of Clinical Pathology and Medical Research; Westmead Hospital; University of Sydney	Draper J et al	https://www.gisaid.org	Revealing COVID-19 transmission in Australia by SARS-CoV-2 genome sequencing and agent-based modeling	https://www.nature.com/articles/s41591-020-1000-7	2020-04-19
Australia/NSW171/2020	EPI_ISL_427743	2020-03-21	Oceania	Australia	New South Wales	Sydney	Oceania	Australia	New South Wales	genome	29408	Human	?	?	B.1.1	G	Centre for Infectious Diseases and Microbiology Public Health	NSW Health Pathology - Institute of Clinical Pathology and Medical Research; Westmead Hospital; University of Sydney	Sim E et al	https://www.gisaid.org	Revealing COVID-19 transmission in Australia by SARS-CoV-2 genome sequencing and agent-based modeling	https://www.nature.com/articles/s41591-020-1000-7	2020-04-19
Australia/NSW173/2020	EPI_ISL_427801	2020-03-24	Oceania	Australia	New South Wales	Sydney	Oceania	Australia	New South Wales	genome	29405	Human	?	?	B	O	Centre for Infectious Diseases and Microbiology Public Health	NSW Health Pathology - Institute of Clinical Pathology and Medical Research; Westmead Hospital; University of Sydney	Rockett R et al	https://www.gisaid.org	Revealing COVID-19 transmission in Australia by SARS-CoV-2 genome sequencing and agent-based modeling	https://www.nature.com/articles/s41591-020-1000-7	2020-04-19
Australia/NSW174/2020	EPI_ISL_427668	2020-03-21	Oceania	Australia	New South Wales	Sydney	Oceania	Australia	New South Wales	genome	29408	Human	?	?	B.2.4	O	Centre for Infectious Diseases and Microbiology Public Health	NSW Health Pathology - Institute of Clinical Pathology and Medical Research; Westmead Hospital; University of Sydney	Lam C et al	https://www.gisaid.org	Revealing COVID-19 transmission in Australia by SARS-CoV-2 genome sequencing and agent-based modeling	https://www.nature.com/articles/s41591-020-1000-7	2020-04-19
Australia/NSW175/2020	EPI_ISL_427687	2020-03-18	Oceania	Australia	New South Wales	Sydney	Oceania	Australia	New South Wales	genome	29408	Human	?	?	B.2.4	O	Centre for Infectious Diseases and Microbiology Public Health	NSW Health Pathology - Institute of Clinical Pathology and Medical Research; Westmead Hospital; University of Sydney	Gray K et al	https://www.gisaid.org	Revealing COVID-19 transmission in Australia by SARS-CoV-2 genome sequencing and agent-based modeling	https://www.nature.com/articles/s41591-020-1000-7	2020-04-19
Australia/NSW176/2020	EPI_ISL_427734	2020-03-18	Oceania	Australia	New South Wales	Sydney	Oceania	Australia	New South Wales	genome	29408	Human	?	?	B.2.1	O	Centre for Infectious Diseases and Microbiology Public Health	NSW Health Pathology - Institute of Clinical Pathology and Medical Research; Westmead Hospital; University of Sydney	Timms V et al	https://www.gisaid.org	Revealing COVID-19 transmission in Australia by SARS-CoV-2 genome sequencing and agent-based modeling	https://www.nature.com/articles/s41591-020-1000-7	2020-04-19
Australia/NSW177/2020	EPI_ISL_427667	2020-03-23	Oceania	Australia	New South Wales	Sydney	Oceania	Australia	New South Wales	genome	29408	Human	?	?	A.2	O	Centre for Infectious Diseases and Microbiology Public Health	NSW Health Pathology - Institute of Clinical Pathology and Medical Research; Westmead Hospital; University of Sydney	Gall M et al	https://www.gisaid.org	Revealing COVID-19 transmission in Australia by SARS-CoV-2 genome sequencing and agent-based modeling	https://www.nature.com/articles/s41591-020-1000-7	2020-04-19
Australia/NSW178/2020	EPI_ISL_427670	2020-03-21	Oceania	Australia	New South Wales	Sydney	Oceania	Australia	New South Wales	genome	29408	Human	?	?	A.2	O	Centre for Infectious Diseases and Microbiology Public Health	NSW Health Pathology - Institute of Clinical Pathology and Medical Research; Westmead Hospital; University of Sydney	Arnott A et al	https://www.gisaid.org	Revealing COVID-19 transmission in Australia by SARS-CoV-2 genome sequencing and agent-based modeling	https://www.nature.com/articles/s41591-020-1000-7	2020-04-19
Australia/NSW179/2020	EPI_ISL_427685	2020-03-23	Oceania	Australia	New South Wales	Sydney	Oceania	Australia	New South Wales	genome	29408	Human	?	?	A.2	O	Centre for Infectious Diseases and Microbiology Public Health	NSW Health Pathology - Institute of Clinical Pathology and Medical Research; Westmead Hospital; University of Sydney	Sadsad R et al	https://www.gisaid.org	Revealing COVID-19 transmission in Australia by SARS-CoV-2 genome sequencing and agent-based modeling	https://www.nature.com/articles/s41591-020-1000-7	2020-04-19
Australia/NSW18/2020	EPI_ISL_417384	2020-03-05	Oceania	Australia	New South Wales	Sydney	Oceania	Australia	New South Wales	genome	29782	Human	45	Male	B.4	O	Centre for Infectious Diseases and Microbiology Public Health	NSW Health Pathology - Institute of Clinical Pathology and Medical Research; Westmead Hospital; University of Sydney	Eden J-S et al	https://www.gisaid.org	Revealing COVID-19 transmission in Australia by SARS-CoV-2 genome sequencing and agent-based modeling	https://www.nature.com/articles/s41591-020-1000-7	2020-03-25
Australia/NSW180/2020	EPI_ISL_427701	2020-03-22	Oceania	Australia	New South Wales	Sydney	Oceania	Australia	New South Wales	genome	29408	Human	?	?	A.2	O	Centre for Infectious Diseases and Microbiology Public Health	NSW Health Pathology - Institute of Clinical Pathology and Medical Research; Westmead Hospital; University of Sydney	Draper J et al	https://www.gisaid.org	Revealing COVID-19 transmission in Australia by SARS-CoV-2 genome sequencing and agent-based modeling	https://www.nature.com/articles/s41591-020-1000-7	2020-04-19
Australia/NSW181/2020	EPI_ISL_427709	2020-03-21	Oceania	Australia	New South Wales	Sydney	Oceania	Australia	New South Wales	genome	29408	Human	?	?	A.2	O	Centre for Infectious Diseases and Microbiology Public Health	NSW Health Pathology - Institute of Clinical Pathology and Medical Research; Westmead Hospital; University of Sydney	Sim E et al	https://www.gisaid.org	Revealing COVID-19 transmission in Australia by SARS-CoV-2 genome sequencing and agent-based modeling	https://www.nature.com/articles/s41591-020-1000-7	2020-04-19
Australia/NSW182/2020	EPI_ISL_427713	2020-03-21	Oceania	Australia	New South Wales	Sydney	Oceania	Australia	New South Wales	genome	29408	Human	?	?	A.2	O	Centre for Infectious Diseases and Microbiology Public Health	NSW Health Pathology - Institute of Clinical Pathology and Medical Research; Westmead Hospital; University of Sydney	Bachmann N et al	https://www.gisaid.org	Revealing COVID-19 transmission in Australia by SARS-CoV-2 genome sequencing and agent-based modeling	https://www.nature.com/articles/s41591-020-1000-7	2020-04-19
Australia/NSW183/2020	EPI_ISL_427714	2020-03-22	Oceania	Australia	New South Wales	Sydney	Oceania	Australia	New South Wales	genome	29408	Human	?	?	A.2	O	Centre for Infectious Diseases and Microbiology Public Health	NSW Health Pathology - Institute of Clinical Pathology and Medical Research; Westmead Hospital; University of Sydney	Rockett R et al	https://www.gisaid.org	Revealing COVID-19 transmission in Australia by SARS-CoV-2 genome sequencing and agent-based modeling	https://www.nature.com/articles/s41591-020-1000-7	2020-04-19
Australia/NSW184/2020	EPI_ISL_427752	2020-03-25	Oceania	Australia	New South Wales	Sydney	Oceania	Australia	New South Wales	genome	29408	Human	?	?	A.2	O	Centre for Infectious Diseases and Microbiology Public Health	NSW Health Pathology - Institute of Clinical Pathology and Medical Research; Westmead Hospital; University of Sydney	Lam C et al	https://www.gisaid.org	Revealing COVID-19 transmission in Australia by SARS-CoV-2 genome sequencing and agent-based modeling	https://www.nature.com/articles/s41591-020-1000-7	2020-04-19
Australia/NSW185/2020	EPI_ISL_427793	2020-03-25	Oceania	Australia	New South Wales	Sydney	Oceania	Australia	New South Wales	genome	29408	Human	?	?	A.2	O	Centre for Infectious Diseases and Microbiology Public Health	NSW Health Pathology - Institute of Clinical Pathology and Medical Research; Westmead Hospital; University of Sydney	Gray K et al	https://www.gisaid.org	Revealing COVID-19 transmission in Australia by SARS-CoV-2 genome sequencing and agent-based modeling	https://www.nature.com/articles/s41591-020-1000-7	2020-04-19
Australia/NSW186/2020	EPI_ISL_427803	2020-03-23	Oceania	Australia	New South Wales	Sydney	Oceania	Australia	New South Wales	genome	29408	Human	?	?	A.2	O	Centre for Infectious Diseases and Microbiology Public Health	NSW Health Pathology - Institute of Clinical Pathology and Medical Research; Westmead Hospital; University of Sydney	Timms V et al	https://www.gisaid.org	Revealing COVID-19 transmission in Australia by SARS-CoV-2 genome sequencing and agent-based modeling	https://www.nature.com/articles/s41591-020-1000-7	2020-04-19
Australia/NSW187/2020	EPI_ISL_427691	2020-03-22	Oceania	Australia	New South Wales	Sydney	Oceania	Australia	New South Wales	genome	29408	Human	?	?	A.2	O	Centre for Infectious Diseases and Microbiology Public Health	NSW Health Pathology - Institute of Clinical Pathology and Medical Research; Westmead Hospital; University of Sydney	Gall M et al	https://www.gisaid.org	Revealing COVID-19 transmission in Australia by SARS-CoV-2 genome sequencing and agent-based modeling	https://www.nature.com/articles/s41591-020-1000-7	2020-04-19
Australia/NSW188/2020	EPI_ISL_427694	2020-03-22	Oceania	Australia	New South Wales	Sydney	Oceania	Australia	New South Wales	genome	29408	Human	?	?	A.2	O	Centre for Infectious Diseases and Microbiology Public Health	NSW Health Pathology - Institute of Clinical Pathology and Medical Research; Westmead Hospital; University of Sydney	Arnott A et al	https://www.gisaid.org	Revealing COVID-19 transmission in Australia by SARS-CoV-2 genome sequencing and agent-based modeling	https://www.nature.com/articles/s41591-020-1000-7	2020-04-19
Australia/NSW189/2020	EPI_ISL_427740	2020-03-21	Oceania	Australia	New South Wales	Sydney	Oceania	Australia	New South Wales	genome	29408	Human	?	?	A.2	O	Centre for Infectious Diseases and Microbiology Public Health	NSW Health Pathology - Institute of Clinical Pathology and Medical Research; Westmead Hospital; University of Sydney	Sadsad R et al	https://www.gisaid.org	Revealing COVID-19 transmission in Australia by SARS-CoV-2 genome sequencing and agent-based modeling	https://www.nature.com/articles/s41591-020-1000-7	2020-04-19
Australia/NSW19/2020	EPI_ISL_417385	2020-03-06	Oceania	Australia	New South Wales	Sydney	Oceania	Australia	New South Wales	genome	29782	Human	36	Female	B.4	O	Centre for Infectious Diseases and Microbiology Public Health	NSW Health Pathology - Institute of Clinical Pathology and Medical Research; Westmead Hospital; University of Sydney	Lam C et al	https://www.gisaid.org	Revealing COVID-19 transmission in Australia by SARS-CoV-2 genome sequencing and agent-based modeling	https://www.nature.com/articles/s41591-020-1000-7	2020-03-25
Australia/NSW190/2020	EPI_ISL_427736	2020-03-20	Oceania	Australia	New South Wales	Sydney	Oceania	Australia	New South Wales	genome	29408	Human	?	?	A.2	O	Centre for Infectious Diseases and Microbiology Public Health	NSW Health Pathology - Institute of Clinical Pathology and Medical Research; Westmead Hospital; University of Sydney	Draper J et al	https://www.gisaid.org	Revealing COVID-19 transmission in Australia by SARS-CoV-2 genome sequencing and agent-based modeling	https://www.nature.com/articles/s41591-020-1000-7	2020-04-19
Australia/NSW191/2020	EPI_ISL_427786	2020-03-26	Oceania	Australia	New South Wales	Sydney	Oceania	Australia	New South Wales	genome	29408	Human	?	?	A.2	O	Centre for Infectious Diseases and Microbiology Public Health	NSW Health Pathology - Institute of Clinical Pathology and Medical Research; Westmead Hospital; University of Sydney	Sim E et al	https://www.gisaid.org	Revealing COVID-19 transmission in Australia by SARS-CoV-2 genome sequencing and agent-based modeling	https://www.nature.com/articles/s41591-020-1000-7	2020-04-19
Australia/NSW192/2020	EPI_ISL_427797	2020-03-25	Oceania	Australia	New South Wales	Sydney	Oceania	Australia	New South Wales	genome	29408	Human	?	?	A.2	O	Centre for Infectious Diseases and Microbiology Public Health	NSW Health Pathology - Institute of Clinical Pathology and Medical Research; Westmead Hospital; University of Sydney	Bachmann N et al	https://www.gisaid.org	Revealing COVID-19 transmission in Australia by SARS-CoV-2 genome sequencing and agent-based modeling	https://www.nature.com/articles/s41591-020-1000-7	2020-04-19
Australia/NSW193/2020	EPI_ISL_427798	2020-03-23	Oceania	Australia	New South Wales	Sydney	Oceania	Australia	New South Wales	genome	29408	Human	?	?	A.2	O	Centre for Infectious Diseases and Microbiology Public Health	NSW Health Pathology - Institute of Clinical Pathology and Medical Research; Westmead Hospital; University of Sydney	Rockett R et al	https://www.gisaid.org	Revealing COVID-19 transmission in Australia by SARS-CoV-2 genome sequencing and agent-based modeling	https://www.nature.com/articles/s41591-020-1000-7	2020-04-19
Australia/NSW194/2020	EPI_ISL_427763	2020-03-22	Oceania	Australia	New South Wales	Sydney	Oceania	Australia	New South Wales	genome	29408	Human	?	?	A.2	O	Centre for Infectious Diseases and Microbiology Public Health	NSW Health Pathology - Institute of Clinical Pathology and Medical Research; Westmead Hospital; University of Sydney	Lam C et al	https://www.gisaid.org	Revealing COVID-19 transmission in Australia by SARS-CoV-2 genome sequencing and agent-based modeling	https://www.nature.com/articles/s41591-020-1000-7	2020-04-19
Australia/NSW195/2020	EPI_ISL_427767	2020-03-21	Oceania	Australia	New South Wales	Sydney	Oceania	Australia	New South Wales	genome	29408	Human	?	?	A.2	O	Centre for Infectious Diseases and Microbiology Public Health	NSW Health Pathology - Institute of Clinical Pathology and Medical Research; Westmead Hospital; University of Sydney	Gray K et al	https://www.gisaid.org	Revealing COVID-19 transmission in Australia by SARS-CoV-2 genome sequencing and agent-based modeling	https://www.nature.com/articles/s41591-020-1000-7	2020-04-19
Australia/NSW196/2020	EPI_ISL_427806	2020-03-23	Oceania	Australia	New South Wales	Sydney	Oceania	Australia	New South Wales	genome	29408	Human	?	?	A.2	O	Centre for Infectious Diseases and Microbiology Public Health	NSW Health Pathology - Institute of Clinical Pathology and Medical Research; Westmead Hospital; University of Sydney	Timms V et al	https://www.gisaid.org	Revealing COVID-19 transmission in Australia by SARS-CoV-2 genome sequencing and agent-based modeling	https://www.nature.com/articles/s41591-020-1000-7	2020-04-19
Australia/NSW197/2020	EPI_ISL_427746	2020-03-23	Oceania	Australia	New South Wales	Sydney	Oceania	Australia	New South Wales	genome	29408	Human	?	?	A.2	O	Centre for Infectious Diseases and Microbiology Public Health	NSW Health Pathology - Institute of Clinical Pathology and Medical Research; Westmead Hospital; University of Sydney	Gall M et al	https://www.gisaid.org	Revealing COVID-19 transmission in Australia by SARS-CoV-2 genome sequencing and agent-based modeling	https://www.nature.com/articles/s41591-020-1000-7	2020-04-19
Australia/NSW198/2020	EPI_ISL_427707	2020-03-23	Oceania	Australia	New South Wales	Sydney	Oceania	Australia	New South Wales	genome	29408	Human	?	?	A.2	O	Centre for Infectious Diseases and Microbiology Public Health	NSW Health Pathology - Institute of Clinical Pathology and Medical Research; Westmead Hospital; University of Sydney	Arnott A et al	https://www.gisaid.org	Revealing COVID-19 transmission in Australia by SARS-CoV-2 genome sequencing and agent-based modeling	https://www.nature.com/articles/s41591-020-1000-7	2020-04-19
Australia/NSW199/2020	EPI_ISL_427747	2020-03-23	Oceania	Australia	New South Wales	Sydney	Oceania	Australia	New South Wales	genome	29408	Human	?	?	A.2	O	Centre for Infectious Diseases and Microbiology Public Health	NSW Health Pathology - Institute of Clinical Pathology and Medical Research; Westmead Hospital; University of Sydney	Sadsad R et al	https://www.gisaid.org	Revealing COVID-19 transmission in Australia by SARS-CoV-2 genome sequencing and agent-based modeling	https://www.nature.com/articles/s41591-020-1000-7	2020-04-19
Australia/NSW200/2020	EPI_ISL_427684	2020-03-23	Oceania	Australia	New South Wales	Sydney	Oceania	Australia	New South Wales	genome	29408	Human	?	?	A.2	O	Centre for Infectious Diseases and Microbiology Public Health	NSW Health Pathology - Institute of Clinical Pathology and Medical Research; Westmead Hospital; University of Sydney	Draper J et al	https://www.gisaid.org	Revealing COVID-19 transmission in Australia by SARS-CoV-2 genome sequencing and agent-based modeling	https://www.nature.com/articles/s41591-020-1000-7	2020-04-19
Australia/NSW2004/2020	EPI_ISL_500596	2020-03-15	Oceania	Australia	New South Wales		Oceania	Australia	New South Wales	genome	29783	Human	36	Male	B.1	G	Area of Virology, Serology and Virology Division (SAViD), New South Wales Health Pathology Randwick	Area of Virology, Serology and Virology Division (SAViD), New South Wales Health Pathology Randwick	Rawlinson et al	https://www.gisaid.org	?	?	2020-07-29
Australia/NSW2005/2020	EPI_ISL_500597	2020-03-14	Oceania	Australia	New South Wales		Oceania	Australia	New South Wales	genome	29783	Human	72	Female	B.1	G	Area of Virology, Serology and Virology Division (SAViD), New South Wales Health Pathology Randwick	Area of Virology, Serology and Virology Division (SAViD), New South Wales Health Pathology Randwick	Rawlinson et al	https://www.gisaid.org	?	?	2020-07-29
Australia/NSW201/2020	EPI_ISL_427710	2020-03-21	Oceania	Australia	New South Wales	Sydney	Oceania	Australia	New South Wales	genome	29408	Human	?	?	A.2	O	Centre for Infectious Diseases and Microbiology Public Health	NSW Health Pathology - Institute of Clinical Pathology and Medical Research; Westmead Hospital; University of Sydney	Sim E et al	https://www.gisaid.org	Revealing COVID-19 transmission in Australia by SARS-CoV-2 genome sequencing and agent-based modeling	https://www.nature.com/articles/s41591-020-1000-7	2020-04-19
Australia/NSW2011/2020	EPI_ISL_500598	2020-03-13	Oceania	Australia	New South Wales		Oceania	Australia	New South Wales	genome	29783	Human	79	Male	B.4	O	Area of Virology, Serology and Virology Division (SAViD), New South Wales Health Pathology Randwick	Area of Virology, Serology and Virology Division (SAViD), New South Wales Health Pathology Randwick	Rawlinson et al	https://www.gisaid.org	?	?	2020-07-29
Australia/NSW2013/2020	EPI_ISL_500599	2020-03-22	Oceania	Australia	New South Wales		Oceania	Australia	New South Wales	genome	29783	Human	34	Male	B.1.1	GR	Area of Virology, Serology and Virology Division (SAViD), New South Wales Health Pathology Randwick	Area of Virology, Serology and Virology Division (SAViD), New South Wales Health Pathology Randwick	Rawlinson et al	https://www.gisaid.org	?	?	2020-07-29
Australia/NSW2014/2020	EPI_ISL_500600	2020-03-22	Oceania	Australia	New South Wales		Oceania	Australia	New South Wales	genome	29783	Human	33	Female	B.1.5	G	Area of Virology, Serology and Virology Division (SAViD), New South Wales Health Pathology Randwick	Area of Virology, Serology and Virology Division (SAViD), New South Wales Health Pathology Randwick	Rawlinson et al	https://www.gisaid.org	?	?	2020-07-29
Australia/NSW2017/2020	EPI_ISL_500601	2020-03-20	Oceania	Australia	New South Wales		Oceania	Australia	New South Wales	genome	29783	Human	80	Female	A.2	S	Area of Virology, Serology and Virology Division (SAViD), New South Wales Health Pathology Randwick	Area of Virology, Serology and Virology Division (SAViD), New South Wales Health Pathology Randwick	Rawlinson et al	https://www.gisaid.org	?	?	2020-07-29
Australia/NSW2018/2020	EPI_ISL_500602	2020-03-21	Oceania	Australia	New South Wales		Oceania	Australia	New South Wales	genome	29783	Human	86	Female	A.2	S	Area of Virology, Serology and Virology Division (SAViD), New South Wales Health Pathology Randwick	Area of Virology, Serology and Virology Division (SAViD), New South Wales Health Pathology Randwick	Rawlinson et al	https://www.gisaid.org	?	?	2020-07-29
Australia/NSW202/2020	EPI_ISL_427762	2020-03-23	Oceania	Australia	New South Wales	Sydney	Oceania	Australia	New South Wales	genome	29408	Human	?	?	A.2	O	Centre for Infectious Diseases and Microbiology Public Health	NSW Health Pathology - Institute of Clinical Pathology and Medical Research; Westmead Hospital; University of Sydney	Bachmann N et al	https://www.gisaid.org	Revealing COVID-19 transmission in Australia by SARS-CoV-2 genome sequencing and agent-based modeling	https://www.nature.com/articles/s41591-020-1000-7	2020-04-19
Australia/NSW2020/2020	EPI_ISL_500603	2020-03-21	Oceania	Australia	New South Wales		Oceania	Australia	New South Wales	genome	29783	Human	73	Female	A.2	S	Area of Virology, Serology and Virology Division (SAViD), New South Wales Health Pathology Randwick	Area of Virology, Serology and Virology Division (SAViD), New South Wales Health Pathology Randwick	Rawlinson et al	https://www.gisaid.org	?	?	2020-07-29
Australia/NSW2021/2020	EPI_ISL_500604	2020-03-20	Oceania	Australia	New South Wales		Oceania	Australia	New South Wales	genome	29783	Human	71	Male	B.1	G	Area of Virology, Serology and Virology Division (SAViD), New South Wales Health Pathology Randwick	Area of Virology, Serology and Virology Division (SAViD), New South Wales Health Pathology Randwick	Rawlinson et al	https://www.gisaid.org	?	?	2020-07-29
Australia/NSW2026/2020	EPI_ISL_500605	2020-03-20	Oceania	Australia	New South Wales		Oceania	Australia	New South Wales	genome	29783	Human	54	Female	A.2	S	Area of Virology, Serology and Virology Division (SAViD), New South Wales Health Pathology Randwick	Area of Virology, Serology and Virology Division (SAViD), New South Wales Health Pathology Randwick	Rawlinson et al	https://www.gisaid.org	?	?	2020-07-29
Australia/NSW2027/2020	EPI_ISL_500606	2020-03-20	Oceania	Australia	New South Wales		Oceania	Australia	New South Wales	genome	29783	Human	30	Female	A.1	S	Area of Virology, Serology and Virology Division (SAViD), New South Wales Health Pathology Randwick	Area of Virology, Serology and Virology Division (SAViD), New South Wales Health Pathology Randwick	Rawlinson et al	https://www.gisaid.org	?	?	2020-07-29
Australia/NSW2029/2020	EPI_ISL_509492	2020-03-20	Oceania	Australia	New South Wales		Oceania	Australia	New South Wales	genome	29783	Human	49	Male	B.2	V	Area of Virology, Serology and Virology Division (SAViD), New South Wales Health Pathology Randwick	Area of Virology, Serology and Virology Division (SAViD), New South Wales Health Pathology Randwick	Rawlinson et al	https://www.gisaid.org	?	?	2020-08-05
Australia/NSW203/2020	EPI_ISL_427765	2020-03-22	Oceania	Australia	New South Wales	Sydney	Oceania	Australia	New South Wales	genome	29408	Human	?	?	A.2	O	Centre for Infectious Diseases and Microbiology Public Health	NSW Health Pathology - Institute of Clinical Pathology and Medical Research; Westmead Hospital; University of Sydney	Rockett R et al	https://www.gisaid.org	Revealing COVID-19 transmission in Australia by SARS-CoV-2 genome sequencing and agent-based modeling	https://www.nature.com/articles/s41591-020-1000-7	2020-04-19
Australia/NSW2032/2020	EPI_ISL_500607	2020-03-21	Oceania	Australia	New South Wales		Oceania	Australia	New South Wales	genome	29783	Human	70	Male	B.2	V	Area of Virology, Serology and Virology Division (SAViD), New South Wales Health Pathology Randwick	Area of Virology, Serology and Virology Division (SAViD), New South Wales Health Pathology Randwick	Rawlinson et al	https://www.gisaid.org	?	?	2020-07-29
Australia/NSW2033/2020	EPI_ISL_500608	2020-03-21	Oceania	Australia	New South Wales		Oceania	Australia	New South Wales	genome	29783	Human	24	Female	B.2	V	Area of Virology, Serology and Virology Division (SAViD), New South Wales Health Pathology Randwick	Area of Virology, Serology and Virology Division (SAViD), New South Wales Health Pathology Randwick	Rawlinson et al	https://www.gisaid.org	?	?	2020-07-29
Australia/NSW2034/2020	EPI_ISL_509493	2020-03-22	Oceania	Australia	New South Wales		Oceania	Australia	New South Wales	genome	29783	Human	74	Female	B.2	V	Area of Virology, Serology and Virology Division (SAViD), New South Wales Health Pathology Randwick	Area of Virology, Serology and Virology Division (SAViD), New South Wales Health Pathology Randwick	Rawlinson et al	https://www.gisaid.org	?	?	2020-08-05
Australia/NSW2037/2020	EPI_ISL_500609	2020-03-22	Oceania	Australia	New South Wales		Oceania	Australia	New South Wales	genome	29783	Human	61	Female	B.2	V	Area of Virology, Serology and Virology Division (SAViD), New South Wales Health Pathology Randwick	Area of Virology, Serology and Virology Division (SAViD), New South Wales Health Pathology Randwick	Rawlinson et al	https://www.gisaid.org	?	?	2020-07-29
Australia/NSW2038/2020	EPI_ISL_500610	2020-03-22	Oceania	Australia	New South Wales		Oceania	Australia	New South Wales	genome	29783	Human	47	Female	B.2	V	Area of Virology, Serology and Virology Division (SAViD), New South Wales Health Pathology Randwick	Area of Virology, Serology and Virology Division (SAViD), New South Wales Health Pathology Randwick	Rawlinson et al	https://www.gisaid.org	?	?	2020-07-29
Australia/NSW2039/2020	EPI_ISL_500611	2020-03-22	Oceania	Australia	New South Wales		Oceania	Australia	New South Wales	genome	29783	Human	75	Female	B.2	V	Area of Virology, Serology and Virology Division (SAViD), New South Wales Health Pathology Randwick	Area of Virology, Serology and Virology Division (SAViD), New South Wales Health Pathology Randwick	Rawlinson et al	https://www.gisaid.org	?	?	2020-07-29
Australia/NSW204/2020	EPI_ISL_427792	2020-03-23	Oceania	Australia	New South Wales	Sydney	Oceania	Australia	New South Wales	genome	29408	Human	?	?	A.2	O	Centre for Infectious Diseases and Microbiology Public Health	NSW Health Pathology - Institute of Clinical Pathology and Medical Research; Westmead Hospital; University of Sydney	Lam C et al	https://www.gisaid.org	Revealing COVID-19 transmission in Australia by SARS-CoV-2 genome sequencing and agent-based modeling	https://www.nature.com/articles/s41591-020-1000-7	2020-04-19
Australia/NSW2041/2020	EPI_ISL_500612	2020-03-20	Oceania	Australia	New South Wales		Oceania	Australia	New South Wales	genome	29783	Human	50	Female	B.1.1	GR	Area of Virology, Serology and Virology Division (SAViD), New South Wales Health Pathology Randwick	Area of Virology, Serology and Virology Division (SAViD), New South Wales Health Pathology Randwick	Rawlinson et al	https://www.gisaid.org	?	?	2020-07-29
Australia/NSW2042/2020	EPI_ISL_500613	2020-03-20	Oceania	Australia	New South Wales		Oceania	Australia	New South Wales	genome	29783	Human	82	Male	A.2	S	Area of Virology, Serology and Virology Division (SAViD), New South Wales Health Pathology Randwick	Area of Virology, Serology and Virology Division (SAViD), New South Wales Health Pathology Randwick	Rawlinson et al	https://www.gisaid.org	?	?	2020-07-29
Australia/NSW2043/2020	EPI_ISL_500614	2020-03-20	Oceania	Australia	New South Wales		Oceania	Australia	New South Wales	genome	29783	Human	82	Male	B.1	G	Area of Virology, Serology and Virology Division (SAViD), New South Wales Health Pathology Randwick	Area of Virology, Serology and Virology Division (SAViD), New South Wales Health Pathology Randwick	Rawlinson et al	https://www.gisaid.org	?	?	2020-07-29
Australia/NSW2044/2020	EPI_ISL_500615	2020-03-20	Oceania	Australia	New South Wales		Oceania	Australia	New South Wales	genome	29783	Human	69	Male	A.2	S	Area of Virology, Serology and Virology Division (SAViD), New South Wales Health Pathology Randwick	Area of Virology, Serology and Virology Division (SAViD), New South Wales Health Pathology Randwick	Rawlinson et al	https://www.gisaid.org	?	?	2020-07-29
Australia/NSW2045/2020	EPI_ISL_500616	2020-03-21	Oceania	Australia	New South Wales		Oceania	Australia	New South Wales	genome	29783	Human	76	Female	A.2	S	Area of Virology, Serology and Virology Division (SAViD), New South Wales Health Pathology Randwick	Area of Virology, Serology and Virology Division (SAViD), New South Wales Health Pathology Randwick	Rawlinson et al	https://www.gisaid.org	?	?	2020-07-29
Australia/NSW2046/2020	EPI_ISL_500617	2020-03-20	Oceania	Australia	New South Wales		Oceania	Australia	New South Wales	genome	29783	Human	52	Male	B.2	O	Area of Virology, Serology and Virology Division (SAViD), New South Wales Health Pathology Randwick	Area of Virology, Serology and Virology Division (SAViD), New South Wales Health Pathology Randwick	Rawlinson et al	https://www.gisaid.org	?	?	2020-07-29
Australia/NSW2047/2020	EPI_ISL_500618	2020-03-21	Oceania	Australia	New South Wales		Oceania	Australia	New South Wales	genome	29783	Human	81	Male	B.1	G	Area of Virology, Serology and Virology Division (SAViD), New South Wales Health Pathology Randwick	Area of Virology, Serology and Virology Division (SAViD), New South Wales Health Pathology Randwick	Rawlinson et al	https://www.gisaid.org	?	?	2020-07-29
Australia/NSW2049/2020	EPI_ISL_500619	2020-03-21	Oceania	Australia	New South Wales		Oceania	Australia	New South Wales	genome	29783	Human	69	Male	B.1.1	GR	Area of Virology, Serology and Virology Division (SAViD), New South Wales Health Pathology Randwick	Area of Virology, Serology and Virology Division (SAViD), New South Wales Health Pathology Randwick	Rawlinson et al	https://www.gisaid.org	?	?	2020-07-29
Australia/NSW205/2020	EPI_ISL_427745	2020-03-22	Oceania	Australia	New South Wales	Sydney	Oceania	Australia	New South Wales	genome	29408	Human	?	?	A.2	O	Centre for Infectious Diseases and Microbiology Public Health	NSW Health Pathology - Institute of Clinical Pathology and Medical Research; Westmead Hospital; University of Sydney	Gray K et al	https://www.gisaid.org	Revealing COVID-19 transmission in Australia by SARS-CoV-2 genome sequencing and agent-based modeling	https://www.nature.com/articles/s41591-020-1000-7	2020-04-19
Australia/NSW2050/2020	EPI_ISL_500620	2020-03-22	Oceania	Australia	New South Wales		Oceania	Australia	New South Wales	genome	29783	Human	26	Female	A.1	S	Area of Virology, Serology and Virology Division (SAViD), New South Wales Health Pathology Randwick	Area of Virology, Serology and Virology Division (SAViD), New South Wales Health Pathology Randwick	Rawlinson et al	https://www.gisaid.org	?	?	2020-07-29
Australia/NSW2051/2020	EPI_ISL_509494	2020-03-22	Oceania	Australia	New South Wales		Oceania	Australia	New South Wales	genome	29783	Human	31	Female	A.1	S	Area of Virology, Serology and Virology Division (SAViD), New South Wales Health Pathology Randwick	Area of Virology, Serology and Virology Division (SAViD), New South Wales Health Pathology Randwick	Rawlinson et al	https://www.gisaid.org	?	?	2020-08-05
Australia/NSW2055/2020	EPI_ISL_509495	2020-03-19	Oceania	Australia	New South Wales		Oceania	Australia	New South Wales	genome	29783	Human	53	Female	A.2	S	Area of Virology, Serology and Virology Division (SAViD), New South Wales Health Pathology Randwick	Area of Virology, Serology and Virology Division (SAViD), New South Wales Health Pathology Randwick	Rawlinson et al	https://www.gisaid.org	?	?	2020-08-05
Australia/NSW206/2020	EPI_ISL_427695	2020-03-22	Oceania	Australia	New South Wales	Sydney	Oceania	Australia	New South Wales	genome	29408	Human	?	?	A.2	O	Centre for Infectious Diseases and Microbiology Public Health	NSW Health Pathology - Institute of Clinical Pathology and Medical Research; Westmead Hospital; University of Sydney	Timms V et al	https://www.gisaid.org	Revealing COVID-19 transmission in Australia by SARS-CoV-2 genome sequencing and agent-based modeling	https://www.nature.com/articles/s41591-020-1000-7	2020-04-19
Australia/NSW2063/2020	EPI_ISL_509496	2020-03-19	Oceania	Australia	New South Wales		Oceania	Australia	New South Wales	genome	29783	Human	63	Female	A.3	S	Area of Virology, Serology and Virology Division (SAViD), New South Wales Health Pathology Randwick	Area of Virology, Serology and Virology Division (SAViD), New South Wales Health Pathology Randwick	Rawlinson et al	https://www.gisaid.org	?	?	2020-08-05
Australia/NSW207/2020	EPI_ISL_427807	2020-03-21	Oceania	Australia	New South Wales	Sydney	Oceania	Australia	New South Wales	genome	29408	Human	?	?	A.2	O	Centre for Infectious Diseases and Microbiology Public Health	NSW Health Pathology - Institute of Clinical Pathology and Medical Research; Westmead Hospital; University of Sydney	Gall M et al	https://www.gisaid.org	Revealing COVID-19 transmission in Australia by SARS-CoV-2 genome sequencing and agent-based modeling	https://www.nature.com/articles/s41591-020-1000-7	2020-04-19
Australia/NSW2071/2020	EPI_ISL_509497	2020-03-20	Oceania	Australia	New South Wales		Oceania	Australia	New South Wales	genome	29783	Human	85	Male	A.2	S	Area of Virology, Serology and Virology Division (SAViD), New South Wales Health Pathology Randwick	Area of Virology, Serology and Virology Division (SAViD), New South Wales Health Pathology Randwick	Rawlinson et al	https://www.gisaid.org	?	?	2020-08-05
Australia/NSW208/2020	EPI_ISL_427753	2020-03-20	Oceania	Australia	New South Wales	Sydney	Oceania	Australia	New South Wales	genome	29408	Human	?	?	A.2	O	Centre for Infectious Diseases and Microbiology Public Health	NSW Health Pathology - Institute of Clinical Pathology and Medical Research; Westmead Hospital; University of Sydney	Arnott A et al	https://www.gisaid.org	Revealing COVID-19 transmission in Australia by SARS-CoV-2 genome sequencing and agent-based modeling	https://www.nature.com/articles/s41591-020-1000-7	2020-04-19
Australia/NSW209/2020	EPI_ISL_427755	2020-03-20	Oceania	Australia	New South Wales	Sydney	Oceania	Australia	New South Wales	genome	29408	Human	?	?	A.2	O	Centre for Infectious Diseases and Microbiology Public Health	NSW Health Pathology - Institute of Clinical Pathology and Medical Research; Westmead Hospital; University of Sydney	Sadsad R et al	https://www.gisaid.org	Revealing COVID-19 transmission in Australia by SARS-CoV-2 genome sequencing and agent-based modeling	https://www.nature.com/articles/s41591-020-1000-7	2020-04-19
Australia/NSW21/2020	EPI_ISL_417386	2020-03-04	Oceania	Australia	New South Wales	Sydney	Oceania	Australia	New South Wales	genome	29782	Human	?	?	B.4	O	Centre for Infectious Diseases and Microbiology Public Health	NSW Health Pathology - Institute of Clinical Pathology and Medical Research; Westmead Hospital; University of Sydney	Gray K et al	https://www.gisaid.org	Revealing COVID-19 transmission in Australia by SARS-CoV-2 genome sequencing and agent-based modeling	https://www.nature.com/articles/s41591-020-1000-7	2020-03-25
Australia/NSW210/2020	EPI_ISL_427766	2020-03-25	Oceania	Australia	New South Wales	Sydney	Oceania	Australia	New South Wales	genome	29408	Human	?	?	A.2	O	Centre for Infectious Diseases and Microbiology Public Health	NSW Health Pathology - Institute of Clinical Pathology and Medical Research; Westmead Hospital; University of Sydney	Draper J et al	https://www.gisaid.org	Revealing COVID-19 transmission in Australia by SARS-CoV-2 genome sequencing and agent-based modeling	https://www.nature.com/articles/s41591-020-1000-7	2020-04-19
Australia/NSW211/2020	EPI_ISL_427699	2020-03-21	Oceania	Australia	New South Wales	Sydney	Oceania	Australia	New South Wales	genome	29402	Human	?	?	A.2	O	Centre for Infectious Diseases and Microbiology Public Health	NSW Health Pathology - Institute of Clinical Pathology and Medical Research; Westmead Hospital; University of Sydney	Sim E et al	https://www.gisaid.org	Revealing COVID-19 transmission in Australia by SARS-CoV-2 genome sequencing and agent-based modeling	https://www.nature.com/articles/s41591-020-1000-7	2020-04-19
Australia/NSW2115/2020	EPI_ISL_500621	2020-04-26	Oceania	Australia	New South Wales		Oceania	Australia	New South Wales	genome	29783	Human	30	Female	B.1	G	Area of Virology, Serology and Virology Division (SAViD), New South Wales Health Pathology Randwick	Area of Virology, Serology and Virology Division (SAViD), New South Wales Health Pathology Randwick	Rawlinson et al	https://www.gisaid.org	?	?	2020-07-29
Australia/NSW2116/2020	EPI_ISL_500622	2020-04-27	Oceania	Australia	New South Wales		Oceania	Australia	New South Wales	genome	29833	Human	1	Unknown	B.6	O	Area of Virology, Serology and Virology Division (SAViD), New South Wales Health Pathology Randwick	Area of Virology, Serology and Virology Division (SAViD), New South Wales Health Pathology Randwick	Rawlinson et al	https://www.gisaid.org	?	?	2020-07-29
Australia/NSW212/2020	EPI_ISL_427671	2020-03-21	Oceania	Australia	New South Wales	Sydney	Oceania	Australia	New South Wales	genome	29402	Human	?	?	A.2	O	Centre for Infectious Diseases and Microbiology Public Health	NSW Health Pathology - Institute of Clinical Pathology and Medical Research; Westmead Hospital; University of Sydney	Bachmann N et al	https://www.gisaid.org	Revealing COVID-19 transmission in Australia by SARS-CoV-2 genome sequencing and agent-based modeling	https://www.nature.com/articles/s41591-020-1000-7	2020-04-19
Australia/NSW2120/2020	EPI_ISL_509498	2020-04-13	Oceania	Australia	New South Wales		Oceania	Australia	New South Wales	genome	29783	Human	73	Female	B.1.1	GR	Area of Virology, Serology and Virology Division (SAViD), New South Wales Health Pathology Randwick	Area of Virology, Serology and Virology Division (SAViD), New South Wales Health Pathology Randwick	Rawlinson et al	https://www.gisaid.org	?	?	2020-08-05
Australia/NSW2125/2020	EPI_ISL_509499	2020-04-28	Oceania	Australia	New South Wales		Oceania	Australia	New South Wales	genome	29783	Human	71	Male	B.1	GH	Area of Virology, Serology and Virology Division (SAViD), New South Wales Health Pathology Randwick	Area of Virology, Serology and Virology Division (SAViD), New South Wales Health Pathology Randwick	Rawlinson et al	https://www.gisaid.org	?	?	2020-08-05
Australia/NSW2126/2020	EPI_ISL_509500	2020-04-29	Oceania	Australia	New South Wales		Oceania	Australia	New South Wales	genome	29783	Human	44	Female	B.1.1.28	GR	Area of Virology, Serology and Virology Division (SAViD), New South Wales Health Pathology Randwick	Area of Virology, Serology and Virology Division (SAViD), New South Wales Health Pathology Randwick	Rawlinson et al	https://www.gisaid.org	?	?	2020-08-05
Australia/NSW2128/2020	EPI_ISL_500623	2020-04-30	Oceania	Australia	New South Wales		Oceania	Australia	New South Wales	genome	29783	Human	71	Male	B.1	GH	Area of Virology, Serology and Virology Division (SAViD), New South Wales Health Pathology Randwick	Area of Virology, Serology and Virology Division (SAViD), New South Wales Health Pathology Randwick	Rawlinson et al	https://www.gisaid.org	?	?	2020-07-29
Australia/NSW213/2020	EPI_ISL_427726	2020-03-17	Oceania	Australia	New South Wales	Sydney	Oceania	Australia	New South Wales	genome	29408	Human	?	?	A.3	O	Centre for Infectious Diseases and Microbiology Public Health	NSW Health Pathology - Institute of Clinical Pathology and Medical Research; Westmead Hospital; University of Sydney	Rockett R et al	https://www.gisaid.org	Revealing COVID-19 transmission in Australia by SARS-CoV-2 genome sequencing and agent-based modeling	https://www.nature.com/articles/s41591-020-1000-7	2020-04-19
Australia/NSW2131/2020	EPI_ISL_500624	2020-04-05	Oceania	Australia	New South Wales		Oceania	Australia	New South Wales	genome	29783	Human	31	Male	B.1.42	GH	Area of Virology, Serology and Virology Division (SAViD), New South Wales Health Pathology Randwick	Area of Virology, Serology and Virology Division (SAViD), New South Wales Health Pathology Randwick	Rawlinson et al	https://www.gisaid.org	?	?	2020-07-29
Australia/NSW2132/2020	EPI_ISL_500625	2020-04-05	Oceania	Australia	New South Wales		Oceania	Australia	New South Wales	genome	29783	Human	27	Unknown	B.1	G	Area of Virology, Serology and Virology Division (SAViD), New South Wales Health Pathology Randwick	Area of Virology, Serology and Virology Division (SAViD), New South Wales Health Pathology Randwick	Rawlinson et al	https://www.gisaid.org	?	?	2020-07-29
Australia/NSW2137/2020	EPI_ISL_500626	2020-03-09	Oceania	Australia	New South Wales		Oceania	Australia	New South Wales	genome	29783	Human	53	Female	A.1	S	Area of Virology, Serology and Virology Division (SAViD), New South Wales Health Pathology Randwick	Area of Virology, Serology and Virology Division (SAViD), New South Wales Health Pathology Randwick	Rawlinson et al	https://www.gisaid.org	?	?	2020-07-29
Australia/NSW2139/2020	EPI_ISL_500627	2020-03-10	Oceania	Australia	New South Wales		Oceania	Australia	New South Wales	genome	29783	Human	94	Female	B.4	O	Area of Virology, Serology and Virology Division (SAViD), New South Wales Health Pathology Randwick	Area of Virology, Serology and Virology Division (SAViD), New South Wales Health Pathology Randwick	Rawlinson et al	https://www.gisaid.org	?	?	2020-07-29
Australia/NSW214/2020	EPI_ISL_427727	2020-03-17	Oceania	Australia	New South Wales	Sydney	Oceania	Australia	New South Wales	genome	29408	Human	?	?	A.3	O	Centre for Infectious Diseases and Microbiology Public Health	NSW Health Pathology - Institute of Clinical Pathology and Medical Research; Westmead Hospital; University of Sydney	Lam C et al	https://www.gisaid.org	Revealing COVID-19 transmission in Australia by SARS-CoV-2 genome sequencing and agent-based modeling	https://www.nature.com/articles/s41591-020-1000-7	2020-04-19
Australia/NSW2142/2020	EPI_ISL_509501	2020-03-15	Oceania	Australia	New South Wales		Oceania	Australia	New South Wales	genome	29783	Human	62	Male	A.1	S	Area of Virology, Serology and Virology Division (SAViD), New South Wales Health Pathology Randwick	Area of Virology, Serology and Virology Division (SAViD), New South Wales Health Pathology Randwick	Rawlinson et al	https://www.gisaid.org	?	?	2020-08-05
Australia/NSW2143/2020	EPI_ISL_509502	2020-03-15	Oceania	Australia	New South Wales		Oceania	Australia	New South Wales	genome	29783	Human	64	Female	A.1	S	Area of Virology, Serology and Virology Division (SAViD), New South Wales Health Pathology Randwick	Area of Virology, Serology and Virology Division (SAViD), New South Wales Health Pathology Randwick	Rawlinson et al	https://www.gisaid.org	?	?	2020-08-05
Australia/NSW2144/2020	EPI_ISL_527008	2020-03-15	Oceania	Australia	New South Wales		Oceania	Australia	New South Wales	genome	29783	Human	48	Male	B.2.2	V	Area of Virology, Serology and Virology Division (SAViD), New South Wales Health Pathology Randwick	Area of Virology, Serology and Virology Division (SAViD), New South Wales Health Pathology Randwick	Rawlinson et al	https://www.gisaid.org	?	?	2020-09-03
Australia/NSW2146/2020	EPI_ISL_509503	2020-03-14	Oceania	Australia	New South Wales		Oceania	Australia	New South Wales	genome	29783	Human	35	Female	B.2.1	V	Area of Virology, Serology and Virology Division (SAViD), New South Wales Health Pathology Randwick	Area of Virology, Serology and Virology Division (SAViD), New South Wales Health Pathology Randwick	Rawlinson et al	https://www.gisaid.org	?	?	2020-08-05
Australia/NSW2147/2020	EPI_ISL_500628	2020-03-13	Oceania	Australia	New South Wales		Oceania	Australia	New South Wales	genome	29783	Human	46	Male	B.1	G	Area of Virology, Serology and Virology Division (SAViD), New South Wales Health Pathology Randwick	Area of Virology, Serology and Virology Division (SAViD), New South Wales Health Pathology Randwick	Rawlinson et al	https://www.gisaid.org	?	?	2020-07-29
Australia/NSW2148/2020	EPI_ISL_500629	2020-03-16	Oceania	Australia	New South Wales		Oceania	Australia	New South Wales	genome	29783	Human	48	Male	A.1	S	Area of Virology, Serology and Virology Division (SAViD), New South Wales Health Pathology Randwick	Area of Virology, Serology and Virology Division (SAViD), New South Wales Health Pathology Randwick	Rawlinson et al	https://www.gisaid.org	?	?	2020-07-29
Australia/NSW2149/2020	EPI_ISL_500630	2020-03-16	Oceania	Australia	New South Wales		Oceania	Australia	New South Wales	genome	29783	Human	43	Male	B.1.1	GR	Area of Virology, Serology and Virology Division (SAViD), New South Wales Health Pathology Randwick	Area of Virology, Serology and Virology Division (SAViD), New South Wales Health Pathology Randwick	Rawlinson et al	https://www.gisaid.org	?	?	2020-07-29
Australia/NSW215/2020	EPI_ISL_427730	2020-03-17	Oceania	Australia	New South Wales	Sydney	Oceania	Australia	New South Wales	genome	29408	Human	?	?	A.3	O	Centre for Infectious Diseases and Microbiology Public Health	NSW Health Pathology - Institute of Clinical Pathology and Medical Research; Westmead Hospital; University of Sydney	Gray K et al	https://www.gisaid.org	Revealing COVID-19 transmission in Australia by SARS-CoV-2 genome sequencing and agent-based modeling	https://www.nature.com/articles/s41591-020-1000-7	2020-04-19
Australia/NSW2151/2020	EPI_ISL_500631	2020-03-16	Oceania	Australia	New South Wales		Oceania	Australia	New South Wales	genome	29783	Human	47	Female	B.2	O	Area of Virology, Serology and Virology Division (SAViD), New South Wales Health Pathology Randwick	Area of Virology, Serology and Virology Division (SAViD), New South Wales Health Pathology Randwick	Rawlinson et al	https://www.gisaid.org	?	?	2020-07-29
Australia/NSW2152/2020	EPI_ISL_509504	2020-03-15	Oceania	Australia	New South Wales		Oceania	Australia	New South Wales	genome	29783	Human	23	Male	A.1	S	Area of Virology, Serology and Virology Division (SAViD), New South Wales Health Pathology Randwick	Area of Virology, Serology and Virology Division (SAViD), New South Wales Health Pathology Randwick	Rawlinson et al	https://www.gisaid.org	?	?	2020-08-05
Australia/NSW2153/2020	EPI_ISL_509505	2020-01-25	Oceania	Australia	New South Wales		Asia	China	Hubei	genome	29783	Human	21	Female	B.1.5	G	Area of Virology, Serology and Virology Division (SAViD), New South Wales Health Pathology Randwick	Area of Virology, Serology and Virology Division (SAViD), New South Wales Health Pathology Randwick	Rawlinson et al	https://www.gisaid.org	?	?	2020-08-05
Australia/NSW2154/2020	EPI_ISL_500632	2020-03-09	Oceania	Australia	New South Wales		Oceania	Australia	New South Wales	genome	29783	Human	32	Female	B.1.1	GR	Area of Virology, Serology and Virology Division (SAViD), New South Wales Health Pathology Randwick	Area of Virology, Serology and Virology Division (SAViD), New South Wales Health Pathology Randwick	Rawlinson et al	https://www.gisaid.org	?	?	2020-07-29
Australia/NSW2155/2020	EPI_ISL_500633	2020-03-09	Oceania	Australia	New South Wales		Oceania	Australia	New South Wales	genome	29783	Human	51	Female	B.4	O	Area of Virology, Serology and Virology Division (SAViD), New South Wales Health Pathology Randwick	Area of Virology, Serology and Virology Division (SAViD), New South Wales Health Pathology Randwick	Rawlinson et al	https://www.gisaid.org	?	?	2020-07-29
Australia/NSW2156/2020	EPI_ISL_500634	2020-03-11	Oceania	Australia	New South Wales		Oceania	Australia	New South Wales	genome	29783	Human	27	Male	B.2.2	V	Area of Virology, Serology and Virology Division (SAViD), New South Wales Health Pathology Randwick	Area of Virology, Serology and Virology Division (SAViD), New South Wales Health Pathology Randwick	Rawlinson et al	https://www.gisaid.org	?	?	2020-07-29
Australia/NSW2157/2020	EPI_ISL_500635	2020-03-11	Oceania	Australia	New South Wales		Oceania	Australia	New South Wales	genome	29783	Human	47	Female	A.1	S	Area of Virology, Serology and Virology Division (SAViD), New South Wales Health Pathology Randwick	Area of Virology, Serology and Virology Division (SAViD), New South Wales Health Pathology Randwick	Rawlinson et al	https://www.gisaid.org	?	?	2020-07-29
Australia/NSW2158/2020	EPI_ISL_500636	2020-03-12	Oceania	Australia	New South Wales		Oceania	Australia	New South Wales	genome	29783	Human	44	Male	B.1	G	Area of Virology, Serology and Virology Division (SAViD), New South Wales Health Pathology Randwick	Area of Virology, Serology and Virology Division (SAViD), New South Wales Health Pathology Randwick	Rawlinson et al	https://www.gisaid.org	?	?	2020-07-29
Australia/NSW2159/2020	EPI_ISL_500637	2020-03-10	Oceania	Australia	New South Wales		Oceania	Australia	New South Wales	genome	29783	Human	86	Male	B.1	G	Area of Virology, Serology and Virology Division (SAViD), New South Wales Health Pathology Randwick	Area of Virology, Serology and Virology Division (SAViD), New South Wales Health Pathology Randwick	Rawlinson et al	https://www.gisaid.org	?	?	2020-07-29
Australia/NSW216/2020	EPI_ISL_427732	2020-03-17	Oceania	Australia	New South Wales	Sydney	Oceania	Australia	New South Wales	genome	29408	Human	?	?	A.3	O	Centre for Infectious Diseases and Microbiology Public Health	NSW Health Pathology - Institute of Clinical Pathology and Medical Research; Westmead Hospital; University of Sydney	Gray K et al	https://www.gisaid.org	Revealing COVID-19 transmission in Australia by SARS-CoV-2 genome sequencing and agent-based modeling	https://www.nature.com/articles/s41591-020-1000-7	2020-04-19
Australia/NSW2164/2020	EPI_ISL_500638	2020-03-19	Oceania	Australia	New South Wales		Oceania	Australia	New South Wales	genome	29783	Human	61	Male	A.1	S	Area of Virology, Serology and Virology Division (SAViD), New South Wales Health Pathology Randwick	Area of Virology, Serology and Virology Division (SAViD), New South Wales Health Pathology Randwick	Rawlinson et al	https://www.gisaid.org	?	?	2020-07-29
Australia/NSW2166/2020	EPI_ISL_509506	2020-03-20	Oceania	Australia	New South Wales		Oceania	Australia	New South Wales	genome	29783	Human	37	Male	A.2	S	Area of Virology, Serology and Virology Division (SAViD), New South Wales Health Pathology Randwick	Area of Virology, Serology and Virology Division (SAViD), New South Wales Health Pathology Randwick	Rawlinson et al	https://www.gisaid.org	?	?	2020-08-05
Australia/NSW2168/2020	EPI_ISL_500639	2020-03-19	Oceania	Australia	New South Wales		Oceania	Australia	New South Wales	genome	29783	Human	52	Male	B.6	O	Area of Virology, Serology and Virology Division (SAViD), New South Wales Health Pathology Randwick	Area of Virology, Serology and Virology Division (SAViD), New South Wales Health Pathology Randwick	Rawlinson et al	https://www.gisaid.org	?	?	2020-07-29
Australia/NSW2169/2020	EPI_ISL_500640	2020-03-19	Oceania	Australia	New South Wales		Oceania	Australia	New South Wales	genome	29783	Human	61	Male	B.6	O	Area of Virology, Serology and Virology Division (SAViD), New South Wales Health Pathology Randwick	Area of Virology, Serology and Virology Division (SAViD), New South Wales Health Pathology Randwick	Rawlinson et al	https://www.gisaid.org	?	?	2020-07-29
Australia/NSW217/2020	EPI_ISL_427644	2020-03-02	Oceania	Australia	New South Wales	Sydney	Oceania	Australia	New South Wales	genome	29408	Human	?	?	B.4	O	Centre for Infectious Diseases and Microbiology Public Health	NSW Health Pathology - Institute of Clinical Pathology and Medical Research; Westmead Hospital; University of Sydney	Rockett R et al	https://www.gisaid.org	Revealing COVID-19 transmission in Australia by SARS-CoV-2 genome sequencing and agent-based modeling	https://www.nature.com/articles/s41591-020-1000-7	2020-04-19
Australia/NSW2170/2020	EPI_ISL_500641	2020-03-19	Oceania	Australia	New South Wales		Oceania	Australia	New South Wales	genome	29783	Human	63	Female	A.3	S	Area of Virology, Serology and Virology Division (SAViD), New South Wales Health Pathology Randwick	Area of Virology, Serology and Virology Division (SAViD), New South Wales Health Pathology Randwick	Rawlinson et al	https://www.gisaid.org	?	?	2020-07-29
Australia/NSW2171/2020	EPI_ISL_500642	2020-03-20	Oceania	Australia	New South Wales		Oceania	Australia	New South Wales	genome	29783	Human	67	Male	B.1	GH	Area of Virology, Serology and Virology Division (SAViD), New South Wales Health Pathology Randwick	Area of Virology, Serology and Virology Division (SAViD), New South Wales Health Pathology Randwick	Rawlinson et al	https://www.gisaid.org	?	?	2020-07-29
Australia/NSW2172/2020	EPI_ISL_500643	2020-03-18	Oceania	Australia	New South Wales		Oceania	Australia	New South Wales	genome	29783	Human	55	Male	A.1	S	Area of Virology, Serology and Virology Division (SAViD), New South Wales Health Pathology Randwick	Area of Virology, Serology and Virology Division (SAViD), New South Wales Health Pathology Randwick	Rawlinson et al	https://www.gisaid.org	?	?	2020-07-29
Australia/NSW2173/2020	EPI_ISL_500644	2020-03-18	Oceania	Australia	New South Wales		Oceania	Australia	New South Wales	genome	29783	Human	45	Female	B.1.1	GR	Area of Virology, Serology and Virology Division (SAViD), New South Wales Health Pathology Randwick	Area of Virology, Serology and Virology Division (SAViD), New South Wales Health Pathology Randwick	Rawlinson et al	https://www.gisaid.org	?	?	2020-07-29
Australia/NSW2174/2020	EPI_ISL_500645	2020-03-19	Oceania	Australia	New South Wales		Oceania	Australia	New South Wales	genome	29783	Human	67	Male	B.1	GH	Area of Virology, Serology and Virology Division (SAViD), New South Wales Health Pathology Randwick	Area of Virology, Serology and Virology Division (SAViD), New South Wales Health Pathology Randwick	Rawlinson et al	https://www.gisaid.org	?	?	2020-07-29
Australia/NSW2175/2020	EPI_ISL_500646	2020-03-18	Oceania	Australia	New South Wales		Oceania	Australia	New South Wales	genome	29783	Human	30	Male	B.1.1	GR	Area of Virology, Serology and Virology Division (SAViD), New South Wales Health Pathology Randwick	Area of Virology, Serology and Virology Division (SAViD), New South Wales Health Pathology Randwick	Rawlinson et al	https://www.gisaid.org	?	?	2020-07-29
Australia/NSW2176/2020	EPI_ISL_500647	2020-03-19	Oceania	Australia	New South Wales		Oceania	Australia	New South Wales	genome	29783	Human	52	Female	B.1.1	GR	Area of Virology, Serology and Virology Division (SAViD), New South Wales Health Pathology Randwick	Area of Virology, Serology and Virology Division (SAViD), New South Wales Health Pathology Randwick	Rawlinson et al	https://www.gisaid.org	?	?	2020-07-29
Australia/NSW2177/2020	EPI_ISL_509507	2020-03-20	Oceania	Australia	New South Wales		Oceania	Australia	New South Wales	genome	29783	Human	59	Male	B.1	GH	Area of Virology, Serology and Virology Division (SAViD), New South Wales Health Pathology Randwick	Area of Virology, Serology and Virology Division (SAViD), New South Wales Health Pathology Randwick	Rawlinson et al	https://www.gisaid.org	?	?	2020-08-05
Australia/NSW218/2020	EPI_ISL_427665	2020-03-11	Oceania	Australia	New South Wales	Sydney	Oceania	Australia	New South Wales	genome	29408	Human	?	?	B.3	O	Centre for Infectious Diseases and Microbiology Public Health	NSW Health Pathology - Institute of Clinical Pathology and Medical Research; Westmead Hospital; University of Sydney	Timms V et al	https://www.gisaid.org	Revealing COVID-19 transmission in Australia by SARS-CoV-2 genome sequencing and agent-based modeling	https://www.nature.com/articles/s41591-020-1000-7	2020-04-19
Australia/NSW2180/2020	EPI_ISL_509508	2020-03-19	Oceania	Australia	New South Wales		Oceania	Australia	New South Wales	genome	29783	Human	49	Male	B.2.1	V	Area of Virology, Serology and Virology Division (SAViD), New South Wales Health Pathology Randwick	Area of Virology, Serology and Virology Division (SAViD), New South Wales Health Pathology Randwick	Rawlinson et al	https://www.gisaid.org	?	?	2020-08-05
Australia/NSW2181/2020	EPI_ISL_500648	2020-03-19	Oceania	Australia	New South Wales		Oceania	Australia	New South Wales	genome	29783	Human	53	Female	A.2	S	Area of Virology, Serology and Virology Division (SAViD), New South Wales Health Pathology Randwick	Area of Virology, Serology and Virology Division (SAViD), New South Wales Health Pathology Randwick	Rawlinson et al	https://www.gisaid.org	?	?	2020-07-29
Australia/NSW2182/2020	EPI_ISL_509509	2020-03-20	Oceania	Australia	New South Wales		Oceania	Australia	New South Wales	genome	29783	Human	37	Male	A.2	S	Area of Virology, Serology and Virology Division (SAViD), New South Wales Health Pathology Randwick	Area of Virology, Serology and Virology Division (SAViD), New South Wales Health Pathology Randwick	Rawlinson et al	https://www.gisaid.org	?	?	2020-08-05
Australia/NSW2184/2020	EPI_ISL_509510	2020-03-19	Oceania	Australia	New South Wales		Oceania	Australia	New South Wales	genome	29783	Human	65	Male	B.1	GH	Area of Virology, Serology and Virology Division (SAViD), New South Wales Health Pathology Randwick	Area of Virology, Serology and Virology Division (SAViD), New South Wales Health Pathology Randwick	Rawlinson et al	https://www.gisaid.org	?	?	2020-08-05
Australia/NSW2185/2020	EPI_ISL_500649	2020-03-21	Oceania	Australia	New South Wales		Oceania	Australia	New South Wales	genome	29783	Human	74	Female	A.2	S	Area of Virology, Serology and Virology Division (SAViD), New South Wales Health Pathology Randwick	Area of Virology, Serology and Virology Division (SAViD), New South Wales Health Pathology Randwick	Rawlinson et al	https://www.gisaid.org	?	?	2020-07-29
Australia/NSW2187/2020	EPI_ISL_500650	2020-03-21	Oceania	Australia	New South Wales		Oceania	Australia	New South Wales	genome	29783	Human	29	Male	A.1	S	Area of Virology, Serology and Virology Division (SAViD), New South Wales Health Pathology Randwick	Area of Virology, Serology and Virology Division (SAViD), New South Wales Health Pathology Randwick	Rawlinson et al	https://www.gisaid.org	?	?	2020-07-29
Australia/NSW2188/2020	EPI_ISL_500651	2020-03-20	Oceania	Australia	New South Wales		Oceania	Australia	New South Wales	genome	29783	Human	85	Male	A.2	S	Area of Virology, Serology and Virology Division (SAViD), New South Wales Health Pathology Randwick	Area of Virology, Serology and Virology Division (SAViD), New South Wales Health Pathology Randwick	Rawlinson et al	https://www.gisaid.org	?	?	2020-07-29
Australia/NSW2189/2020	EPI_ISL_500652	2020-03-21	Oceania	Australia	New South Wales		Oceania	Australia	New South Wales	genome	29783	Human	53	Male	B.1.1	GR	Area of Virology, Serology and Virology Division (SAViD), New South Wales Health Pathology Randwick	Area of Virology, Serology and Virology Division (SAViD), New South Wales Health Pathology Randwick	Rawlinson et al	https://www.gisaid.org	?	?	2020-07-29
Australia/NSW219/2020	EPI_ISL_427643	2020-02-28	Oceania	Australia	New South Wales	Sydney	Oceania	Australia	New South Wales	genome	29408	Human	?	?	B	O	Centre for Infectious Diseases and Microbiology Public Health	NSW Health Pathology - Institute of Clinical Pathology and Medical Research; Westmead Hospital; University of Sydney	Timms V et al	https://www.gisaid.org	Revealing COVID-19 transmission in Australia by SARS-CoV-2 genome sequencing and agent-based modeling	https://www.nature.com/articles/s41591-020-1000-7	2020-04-19
Australia/NSW2191/2020	EPI_ISL_500653	2020-03-21	Oceania	Australia	New South Wales		Oceania	Australia	New South Wales	genome	29783	Human	26	Male	A.1	S	Area of Virology, Serology and Virology Division (SAViD), New South Wales Health Pathology Randwick	Area of Virology, Serology and Virology Division (SAViD), New South Wales Health Pathology Randwick	Rawlinson et al	https://www.gisaid.org	?	?	2020-07-29
Australia/NSW2192/2020	EPI_ISL_500654	2020-03-20	Oceania	Australia	New South Wales		Oceania	Australia	New South Wales	genome	29774	Human	22	Male	A.1	S	Area of Virology, Serology and Virology Division (SAViD), New South Wales Health Pathology Randwick	Area of Virology, Serology and Virology Division (SAViD), New South Wales Health Pathology Randwick	Rawlinson et al	https://www.gisaid.org	?	?	2020-07-29
Australia/NSW2193/2020	EPI_ISL_527009	2020-03-20	Oceania	Australia	New South Wales		Oceania	Australia	New South Wales	genome	29783	Human	60	Male	B.4	O	Area of Virology, Serology and Virology Division (SAViD), New South Wales Health Pathology Randwick	Area of Virology, Serology and Virology Division (SAViD), New South Wales Health Pathology Randwick	Rawlinson et al	https://www.gisaid.org	?	?	2020-09-03
Australia/NSW2194/2020	EPI_ISL_500655	2020-03-21	Oceania	Australia	New South Wales		Oceania	Australia	New South Wales	genome	29783	Human	76	Female	A.2	S	Area of Virology, Serology and Virology Division (SAViD), New South Wales Health Pathology Randwick	Area of Virology, Serology and Virology Division (SAViD), New South Wales Health Pathology Randwick	Rawlinson et al	https://www.gisaid.org	?	?	2020-07-29
Australia/NSW2195/2020	EPI_ISL_500656	2020-03-21	Oceania	Australia	New South Wales		Oceania	Australia	New South Wales	genome	29783	Human	79	Male	A.2	S	Area of Virology, Serology and Virology Division (SAViD), New South Wales Health Pathology Randwick	Area of Virology, Serology and Virology Division (SAViD), New South Wales Health Pathology Randwick	Rawlinson et al	https://www.gisaid.org	?	?	2020-07-29
Australia/NSW2196/2020	EPI_ISL_500657	2020-03-20	Oceania	Australia	New South Wales		Oceania	Australia	New South Wales	genome	29783	Human	49	Male	B.1.1	GR	Area of Virology, Serology and Virology Division (SAViD), New South Wales Health Pathology Randwick	Area of Virology, Serology and Virology Division (SAViD), New South Wales Health Pathology Randwick	Rawlinson et al	https://www.gisaid.org	?	?	2020-07-29
Australia/NSW2197/2020	EPI_ISL_500658	2020-03-20	Oceania	Australia	New South Wales		Oceania	Australia	New South Wales	genome	29783	Human	51	Female	B.1	GH	Area of Virology, Serology and Virology Division (SAViD), New South Wales Health Pathology Randwick	Area of Virology, Serology and Virology Division (SAViD), New South Wales Health Pathology Randwick	Rawlinson et al	https://www.gisaid.org	?	?	2020-07-29
Australia/NSW2198/2020	EPI_ISL_500659	2020-03-20	Oceania	Australia	New South Wales		Oceania	Australia	New South Wales	genome	29783	Human	45	Male	B.1.1	GR	Area of Virology, Serology and Virology Division (SAViD), New South Wales Health Pathology Randwick	Area of Virology, Serology and Virology Division (SAViD), New South Wales Health Pathology Randwick	Rawlinson et al	https://www.gisaid.org	?	?	2020-07-29
Australia/NSW2199/2020	EPI_ISL_500660	2020-03-20	Oceania	Australia	New South Wales		Oceania	Australia	New South Wales	genome	29783	Human	24	Female	B.1	G	Area of Virology, Serology and Virology Division (SAViD), New South Wales Health Pathology Randwick	Area of Virology, Serology and Virology Division (SAViD), New South Wales Health Pathology Randwick	Rawlinson et al	https://www.gisaid.org	?	?	2020-07-29
Australia/NSW22/2020	EPI_ISL_427649	2020-03-03	Oceania	Australia	New South Wales	Sydney	Oceania	Australia	New South Wales	genome	29408	Human	?	?	B.4	O	Centre for Infectious Diseases and Microbiology Public Health	NSW Health Pathology - Institute of Clinical Pathology and Medical Research; Westmead Hospital; University of Sydney	Timms V et al	https://www.gisaid.org	Revealing COVID-19 transmission in Australia by SARS-CoV-2 genome sequencing and agent-based modeling	https://www.nature.com/articles/s41591-020-1000-7	2020-04-19
Australia/NSW220/2020	EPI_ISL_451486	2020-03-26	Oceania	Australia	New South Wales	Sydney	Oceania	Australia	New South Wales	genome	29408	Human	?	?	B.2	O	Australian Clinical Labs	NSW Health Pathology - Institute of Clinical Pathology and Medical Research; Westmead Hospital; University of Sydney	CIDM-PH et al. et al	https://www.gisaid.org	?	?	2020-05-25
Australia/NSW2201/2020	EPI_ISL_500661	2020-03-19	Oceania	Australia	New South Wales		Oceania	Australia	New South Wales	genome	29783	Human	50	Male	B.1.1	GR	Area of Virology, Serology and Virology Division (SAViD), New South Wales Health Pathology Randwick	Area of Virology, Serology and Virology Division (SAViD), New South Wales Health Pathology Randwick	Rawlinson et al	https://www.gisaid.org	?	?	2020-07-29
Australia/NSW2202/2020	EPI_ISL_500662	2020-03-22	Oceania	Australia	New South Wales		Oceania	Australia	New South Wales	genome	29783	Human	73	Male	A.2	S	Area of Virology, Serology and Virology Division (SAViD), New South Wales Health Pathology Randwick	Area of Virology, Serology and Virology Division (SAViD), New South Wales Health Pathology Randwick	Rawlinson et al	https://www.gisaid.org	?	?	2020-07-29
Australia/NSW2203/2020	EPI_ISL_500663	2020-03-22	Oceania	Australia	New South Wales		Oceania	Australia	New South Wales	genome	29783	Human	30	Female	A.1	S	Area of Virology, Serology and Virology Division (SAViD), New South Wales Health Pathology Randwick	Area of Virology, Serology and Virology Division (SAViD), New South Wales Health Pathology Randwick	Rawlinson et al	https://www.gisaid.org	?	?	2020-07-29
Australia/NSW2206/2020	EPI_ISL_500664	2020-03-21	Oceania	Australia	New South Wales		Oceania	Australia	New South Wales	genome	29783	Human	64	Female	A.1	S	Area of Virology, Serology and Virology Division (SAViD), New South Wales Health Pathology Randwick	Area of Virology, Serology and Virology Division (SAViD), New South Wales Health Pathology Randwick	Rawlinson et al	https://www.gisaid.org	?	?	2020-07-29
Australia/NSW2207/2020	EPI_ISL_500665	2020-03-21	Oceania	Australia	New South Wales		Oceania	Australia	New South Wales	genome	29783	Human	28	Female	B.1.1	GR	Area of Virology, Serology and Virology Division (SAViD), New South Wales Health Pathology Randwick	Area of Virology, Serology and Virology Division (SAViD), New South Wales Health Pathology Randwick	Rawlinson et al	https://www.gisaid.org	?	?	2020-07-29
Australia/NSW2208/2020	EPI_ISL_500666	2020-03-21	Oceania	Australia	New South Wales		Oceania	Australia	New South Wales	genome	29783	Human	50	Male	B.1	GH	Area of Virology, Serology and Virology Division (SAViD), New South Wales Health Pathology Randwick	Area of Virology, Serology and Virology Division (SAViD), New South Wales Health Pathology Randwick	Rawlinson et al	https://www.gisaid.org	?	?	2020-07-29
Australia/NSW221/2020	EPI_ISL_451487	2020-03-25	Oceania	Australia	New South Wales	Sydney	Oceania	Australia	New South Wales	genome	29408	Human	?	?	B.6	O	Pathology North - NSW Health Pathology	NSW Health Pathology - Institute of Clinical Pathology and Medical Research; Westmead Hospital; University of Sydney	CIDM-PH et al. et al	https://www.gisaid.org	?	?	2020-05-25
Australia/NSW2212/2020	EPI_ISL_500667	2020-03-21	Oceania	Australia	New South Wales		Oceania	Australia	New South Wales	genome	29783	Human	27	Male	A.1	S	Area of Virology, Serology and Virology Division (SAViD), New South Wales Health Pathology Randwick	Area of Virology, Serology and Virology Division (SAViD), New South Wales Health Pathology Randwick	Rawlinson et al	https://www.gisaid.org	?	?	2020-07-29
Australia/NSW2214/2020	EPI_ISL_500668	2020-03-21	Oceania	Australia	New South Wales		Oceania	Australia	New South Wales	genome	29783	Human	31	Male	A.2	S	Area of Virology, Serology and Virology Division (SAViD), New South Wales Health Pathology Randwick	Area of Virology, Serology and Virology Division (SAViD), New South Wales Health Pathology Randwick	Rawlinson et al	https://www.gisaid.org	?	?	2020-07-29
Australia/NSW2216/2020	EPI_ISL_500669	2020-03-20	Oceania	Australia	New South Wales		Oceania	Australia	New South Wales	genome	29783	Human	27	Female	A.1	S	Area of Virology, Serology and Virology Division (SAViD), New South Wales Health Pathology Randwick	Area of Virology, Serology and Virology Division (SAViD), New South Wales Health Pathology Randwick	Rawlinson et al	https://www.gisaid.org	?	?	2020-07-29
Australia/NSW2218/2020	EPI_ISL_500670	2020-03-20	Oceania	Australia	New South Wales		Oceania	Australia	New South Wales	genome	29783	Human	51	Male	B.1	GH	Area of Virology, Serology and Virology Division (SAViD), New South Wales Health Pathology Randwick	Area of Virology, Serology and Virology Division (SAViD), New South Wales Health Pathology Randwick	Rawlinson et al	https://www.gisaid.org	?	?	2020-07-29
Australia/NSW222/2020	EPI_ISL_451488	2020-03-25	Oceania	Australia	New South Wales	Sydney	Oceania	Australia	New South Wales	genome	29408	Human	?	?	B.6	O	Pathology North - NSW Health Pathology	NSW Health Pathology - Institute of Clinical Pathology and Medical Research; Westmead Hospital; University of Sydney	CIDM-PH et al. et al	https://www.gisaid.org	?	?	2020-05-25
Australia/NSW2220/2020	EPI_ISL_500671	2020-03-20	Oceania	Australia	New South Wales		Oceania	Australia	New South Wales	genome	29783	Human	25	Male	A.2	S	Area of Virology, Serology and Virology Division (SAViD), New South Wales Health Pathology Randwick	Area of Virology, Serology and Virology Division (SAViD), New South Wales Health Pathology Randwick	Rawlinson et al	https://www.gisaid.org	?	?	2020-07-29
Australia/NSW2221/2020	EPI_ISL_500672	2020-03-20	Oceania	Australia	New South Wales		Oceania	Australia	New South Wales	genome	29783	Human	77	Female	A.2	S	Area of Virology, Serology and Virology Division (SAViD), New South Wales Health Pathology Randwick	Area of Virology, Serology and Virology Division (SAViD), New South Wales Health Pathology Randwick	Rawlinson et al	https://www.gisaid.org	?	?	2020-07-29
Australia/NSW2222/2020	EPI_ISL_500673	2020-03-20	Oceania	Australia	New South Wales		Oceania	Australia	New South Wales	genome	29783	Human	26	Female	A	S	Area of Virology, Serology and Virology Division (SAViD), New South Wales Health Pathology Randwick	Area of Virology, Serology and Virology Division (SAViD), New South Wales Health Pathology Randwick	Rawlinson et al	https://www.gisaid.org	?	?	2020-07-29
Australia/NSW2226/2020	EPI_ISL_500674	2020-03-20	Oceania	Australia	New South Wales		Oceania	Australia	New South Wales	genome	29783	Human	27	Female	B.1.1	GR	Area of Virology, Serology and Virology Division (SAViD), New South Wales Health Pathology Randwick	Area of Virology, Serology and Virology Division (SAViD), New South Wales Health Pathology Randwick	Rawlinson et al	https://www.gisaid.org	?	?	2020-07-29
Australia/NSW2227/2020	EPI_ISL_500675	2020-03-19	Oceania	Australia	New South Wales		Oceania	Australia	New South Wales	genome	29783	Human	64	Female	A.2	S	Area of Virology, Serology and Virology Division (SAViD), New South Wales Health Pathology Randwick	Area of Virology, Serology and Virology Division (SAViD), New South Wales Health Pathology Randwick	Rawlinson et al	https://www.gisaid.org	?	?	2020-07-29
Australia/NSW2228/2020	EPI_ISL_500676	2020-03-18	Oceania	Australia	New South Wales		Oceania	Australia	New South Wales	genome	29783	Human	63	Female	A.1	S	Area of Virology, Serology and Virology Division (SAViD), New South Wales Health Pathology Randwick	Area of Virology, Serology and Virology Division (SAViD), New South Wales Health Pathology Randwick	Rawlinson et al	https://www.gisaid.org	?	?	2020-07-29
Australia/NSW2229/2020	EPI_ISL_500677	2020-03-19	Oceania	Australia	New South Wales		Oceania	Australia	New South Wales	genome	29783	Human	23	Female	B.1.23	G	Area of Virology, Serology and Virology Division (SAViD), New South Wales Health Pathology Randwick	Area of Virology, Serology and Virology Division (SAViD), New South Wales Health Pathology Randwick	Rawlinson et al	https://www.gisaid.org	?	?	2020-07-29
Australia/NSW223/2020	EPI_ISL_451489	2020-03-26	Oceania	Australia	New South Wales	Sydney	Oceania	Australia	New South Wales	genome	29408	Human	?	?	A.2	O	Laverty Pathology	NSW Health Pathology - Institute of Clinical Pathology and Medical Research; Westmead Hospital; University of Sydney	CIDM-PH et al. et al	https://www.gisaid.org	?	?	2020-05-25
Australia/NSW2231/2020	EPI_ISL_500678	2020-03-19	Oceania	Australia	New South Wales		Oceania	Australia	New South Wales	genome	29783	Human	61	Female	B.1	GH	Area of Virology, Serology and Virology Division (SAViD), New South Wales Health Pathology Randwick	Area of Virology, Serology and Virology Division (SAViD), New South Wales Health Pathology Randwick	Rawlinson et al	https://www.gisaid.org	?	?	2020-07-29
Australia/NSW2232/2020	EPI_ISL_509511	2020-03-20	Oceania	Australia	New South Wales		Oceania	Australia	New South Wales	genome	29783	Human	25	Female	A.1	S	Area of Virology, Serology and Virology Division (SAViD), New South Wales Health Pathology Randwick	Area of Virology, Serology and Virology Division (SAViD), New South Wales Health Pathology Randwick	Rawlinson et al	https://www.gisaid.org	?	?	2020-08-05
Australia/NSW2233/2020	EPI_ISL_509512	2020-03-21	Oceania	Australia	New South Wales		Oceania	Australia	New South Wales	genome	29783	Human	69	Male	B.1.1	GR	Area of Virology, Serology and Virology Division (SAViD), New South Wales Health Pathology Randwick	Area of Virology, Serology and Virology Division (SAViD), New South Wales Health Pathology Randwick	Rawlinson et al	https://www.gisaid.org	?	?	2020-08-05
Australia/NSW2234/2020	EPI_ISL_509513	2020-03-21	Oceania	Australia	New South Wales		Oceania	Australia	New South Wales	genome	29783	Human	71	Male	B.4	O	Area of Virology, Serology and Virology Division (SAViD), New South Wales Health Pathology Randwick	Area of Virology, Serology and Virology Division (SAViD), New South Wales Health Pathology Randwick	Rawlinson et al	https://www.gisaid.org	?	?	2020-08-05
Australia/NSW2235/2020	EPI_ISL_509514	2020-03-21	Oceania	Australia	New South Wales		Oceania	Australia	New South Wales	genome	29783	Human	81	Male	B.1	G	Area of Virology, Serology and Virology Division (SAViD), New South Wales Health Pathology Randwick	Area of Virology, Serology and Virology Division (SAViD), New South Wales Health Pathology Randwick	Rawlinson et al	https://www.gisaid.org	?	?	2020-08-05
Australia/NSW2236/2020	EPI_ISL_509515	2020-03-22	Oceania	Australia	New South Wales		Oceania	Australia	New South Wales	genome	29783	Human	26	Female	A.1	S	Area of Virology, Serology and Virology Division (SAViD), New South Wales Health Pathology Randwick	Area of Virology, Serology and Virology Division (SAViD), New South Wales Health Pathology Randwick	Rawlinson et al	https://www.gisaid.org	?	?	2020-08-05
Australia/NSW2237/2020	EPI_ISL_500679	2020-03-22	Oceania	Australia	New South Wales		Oceania	Australia	New South Wales	genome	29783	Human	31	Female	B.1	GH	Area of Virology, Serology and Virology Division (SAViD), New South Wales Health Pathology Randwick	Area of Virology, Serology and Virology Division (SAViD), New South Wales Health Pathology Randwick	Rawlinson et al	https://www.gisaid.org	?	?	2020-07-29
Australia/NSW2238/2020	EPI_ISL_500680	2020-03-22	Oceania	Australia	New South Wales		Oceania	Australia	New South Wales	genome	29783	Human	47	Female	B.1	GH	Area of Virology, Serology and Virology Division (SAViD), New South Wales Health Pathology Randwick	Area of Virology, Serology and Virology Division (SAViD), New South Wales Health Pathology Randwick	Rawlinson et al	https://www.gisaid.org	?	?	2020-07-29
Australia/NSW2239/2020	EPI_ISL_500681	2020-03-22	Oceania	Australia	New South Wales		Oceania	Australia	New South Wales	genome	29783	Human	28	Female	B.1.1	GR	Area of Virology, Serology and Virology Division (SAViD), New South Wales Health Pathology Randwick	Area of Virology, Serology and Virology Division (SAViD), New South Wales Health Pathology Randwick	Rawlinson et al	https://www.gisaid.org	?	?	2020-07-29
Australia/NSW224/2020	EPI_ISL_451490	2020-03-29	Oceania	Australia	New South Wales	Sydney	Oceania	Australia	New South Wales	genome	29408	Human	?	?	B.1	G	Pathology West - NSW Health Pathology	NSW Health Pathology - Institute of Clinical Pathology and Medical Research; Westmead Hospital; University of Sydney	CIDM-PH et al. et al	https://www.gisaid.org	?	?	2020-05-25
Australia/NSW2241/2020	EPI_ISL_509516	2020-03-22	Oceania	Australia	New South Wales		Oceania	Australia	New South Wales	genome	29783	Human	72	Female	A.2	S	Area of Virology, Serology and Virology Division (SAViD), New South Wales Health Pathology Randwick	Area of Virology, Serology and Virology Division (SAViD), New South Wales Health Pathology Randwick	Rawlinson et al	https://www.gisaid.org	?	?	2020-08-05
Australia/NSW2242/2020	EPI_ISL_500682	2020-03-22	Oceania	Australia	New South Wales		Oceania	Australia	New South Wales	genome	29783	Human	67	Female	B.1	GH	Area of Virology, Serology and Virology Division (SAViD), New South Wales Health Pathology Randwick	Area of Virology, Serology and Virology Division (SAViD), New South Wales Health Pathology Randwick	Rawlinson et al	https://www.gisaid.org	?	?	2020-07-29
Australia/NSW2243/2020	EPI_ISL_500683	2020-03-22	Oceania	Australia	New South Wales		Oceania	Australia	New South Wales	genome	29783	Human	59	Male	B.1	GH	Area of Virology, Serology and Virology Division (SAViD), New South Wales Health Pathology Randwick	Area of Virology, Serology and Virology Division (SAViD), New South Wales Health Pathology Randwick	Rawlinson et al	https://www.gisaid.org	?	?	2020-07-29
Australia/NSW2244/2020	EPI_ISL_500684	2020-03-22	Oceania	Australia	New South Wales		Oceania	Australia	New South Wales	genome	29783	Human	32	Female	B.1	GH	Area of Virology, Serology and Virology Division (SAViD), New South Wales Health Pathology Randwick	Area of Virology, Serology and Virology Division (SAViD), New South Wales Health Pathology Randwick	Rawlinson et al	https://www.gisaid.org	?	?	2020-07-29
Australia/NSW2245/2020	EPI_ISL_500685	2020-03-21	Oceania	Australia	New South Wales		Oceania	Australia	New South Wales	genome	29783	Human	27	Female	A.1	S	Area of Virology, Serology and Virology Division (SAViD), New South Wales Health Pathology Randwick	Area of Virology, Serology and Virology Division (SAViD), New South Wales Health Pathology Randwick	Rawlinson et al	https://www.gisaid.org	?	?	2020-07-29
Australia/NSW2247/2020	EPI_ISL_500686	2020-03-22	Oceania	Australia	New South Wales		Oceania	Australia	New South Wales	genome	29783	Human	76	Female	A.2	S	Area of Virology, Serology and Virology Division (SAViD), New South Wales Health Pathology Randwick	Area of Virology, Serology and Virology Division (SAViD), New South Wales Health Pathology Randwick	Rawlinson et al	https://www.gisaid.org	?	?	2020-07-29
Australia/NSW2248/2020	EPI_ISL_500687	2020-03-22	Oceania	Australia	New South Wales		Oceania	Australia	New South Wales	genome	29783	Human	79	Female	B.1	GH	Area of Virology, Serology and Virology Division (SAViD), New South Wales Health Pathology Randwick	Area of Virology, Serology and Virology Division (SAViD), New South Wales Health Pathology Randwick	Rawlinson et al	https://www.gisaid.org	?	?	2020-07-29
Australia/NSW2249/2020	EPI_ISL_500688	2020-03-23	Oceania	Australia	New South Wales		Oceania	Australia	New South Wales	genome	29783	Human	39	Male	B.1.1	GR	Area of Virology, Serology and Virology Division (SAViD), New South Wales Health Pathology Randwick	Area of Virology, Serology and Virology Division (SAViD), New South Wales Health Pathology Randwick	Rawlinson et al	https://www.gisaid.org	?	?	2020-07-29
Australia/NSW225/2020	EPI_ISL_451491	2020-03-28	Oceania	Australia	New South Wales	Sydney	Oceania	Australia	New South Wales	genome	29408	Human	?	?	B.1.1.7	G	Pathology West - NSW Health Pathology	NSW Health Pathology - Institute of Clinical Pathology and Medical Research; Westmead Hospital; University of Sydney	CIDM-PH et al. et al	https://www.gisaid.org	?	?	2020-05-25
Australia/NSW2250/2020	EPI_ISL_500689	2020-03-23	Oceania	Australia	New South Wales		Oceania	Australia	New South Wales	genome	29783	Human	30	Male	A.1	S	Area of Virology, Serology and Virology Division (SAViD), New South Wales Health Pathology Randwick	Area of Virology, Serology and Virology Division (SAViD), New South Wales Health Pathology Randwick	Rawlinson et al	https://www.gisaid.org	?	?	2020-07-29
Australia/NSW2251/2020	EPI_ISL_500690	2020-03-22	Oceania	Australia	New South Wales		Oceania	Australia	New South Wales	genome	29783	Human	55	Female	B.1	G	Area of Virology, Serology and Virology Division (SAViD), New South Wales Health Pathology Randwick	Area of Virology, Serology and Virology Division (SAViD), New South Wales Health Pathology Randwick	Rawlinson et al	https://www.gisaid.org	?	?	2020-07-29
Australia/NSW2252/2020	EPI_ISL_500691	2020-03-22	Oceania	Australia	New South Wales		Oceania	Australia	New South Wales	genome	29783	Human	29	Male	B.1.13	GH	Area of Virology, Serology and Virology Division (SAViD), New South Wales Health Pathology Randwick	Area of Virology, Serology and Virology Division (SAViD), New South Wales Health Pathology Randwick	Rawlinson et al	https://www.gisaid.org	?	?	2020-07-29
Australia/NSW2253/2020	EPI_ISL_500692	2020-03-22	Oceania	Australia	New South Wales		Oceania	Australia	New South Wales	genome	29783	Human	52	Female	B.2	V	Area of Virology, Serology and Virology Division (SAViD), New South Wales Health Pathology Randwick	Area of Virology, Serology and Virology Division (SAViD), New South Wales Health Pathology Randwick	Rawlinson et al	https://www.gisaid.org	?	?	2020-07-29
Australia/NSW2254/2020	EPI_ISL_527010	2020-03-22	Oceania	Australia	New South Wales		Oceania	Australia	New South Wales	genome	29783	Human	53	Male	B.2	V	Area of Virology, Serology and Virology Division (SAViD), New South Wales Health Pathology Randwick	Area of Virology, Serology and Virology Division (SAViD), New South Wales Health Pathology Randwick	Rawlinson et al	https://www.gisaid.org	?	?	2020-09-03
Australia/NSW2256/2020	EPI_ISL_500693	2020-03-23	Oceania	Australia	New South Wales		Oceania	Australia	New South Wales	genome	29783	Human	29	Male	B.1.108	GH	Area of Virology, Serology and Virology Division (SAViD), New South Wales Health Pathology Randwick	Area of Virology, Serology and Virology Division (SAViD), New South Wales Health Pathology Randwick	Rawlinson et al	https://www.gisaid.org	?	?	2020-07-29
Australia/NSW2257/2020	EPI_ISL_500694	2020-03-22	Oceania	Australia	New South Wales		Oceania	Australia	New South Wales	genome	29783	Human	64	Male	A.2	S	Area of Virology, Serology and Virology Division (SAViD), New South Wales Health Pathology Randwick	Area of Virology, Serology and Virology Division (SAViD), New South Wales Health Pathology Randwick	Rawlinson et al	https://www.gisaid.org	?	?	2020-07-29
Australia/NSW2258/2020	EPI_ISL_500695	2020-03-21	Oceania	Australia	New South Wales		Oceania	Australia	New South Wales	genome	29783	Human	27	Female	B.1.1	GR	Area of Virology, Serology and Virology Division (SAViD), New South Wales Health Pathology Randwick	Area of Virology, Serology and Virology Division (SAViD), New South Wales Health Pathology Randwick	Rawlinson et al	https://www.gisaid.org	?	?	2020-07-29
Australia/NSW2259/2020	EPI_ISL_500696	2020-03-21	Oceania	Australia	New South Wales		Oceania	Australia	New South Wales	genome	29783	Human	69	Female	B.1.1	GR	Area of Virology, Serology and Virology Division (SAViD), New South Wales Health Pathology Randwick	Area of Virology, Serology and Virology Division (SAViD), New South Wales Health Pathology Randwick	Rawlinson et al	https://www.gisaid.org	?	?	2020-07-29
Australia/NSW226/2020	EPI_ISL_451492	2020-03-28	Oceania	Australia	New South Wales	Sydney	Oceania	Australia	New South Wales	genome	29408	Human	?	?	B.1	G	Pathology West - NSW Health Pathology	NSW Health Pathology - Institute of Clinical Pathology and Medical Research; Westmead Hospital; University of Sydney	CIDM-PH et al. et al	https://www.gisaid.org	?	?	2020-05-25
Australia/NSW2261/2020	EPI_ISL_500697	2020-03-22	Oceania	Australia	New South Wales		Oceania	Australia	New South Wales	genome	29783	Human	48	Female	A.3	S	Area of Virology, Serology and Virology Division (SAViD), New South Wales Health Pathology Randwick	Area of Virology, Serology and Virology Division (SAViD), New South Wales Health Pathology Randwick	Rawlinson et al	https://www.gisaid.org	?	?	2020-07-29
Australia/NSW2262/2020	EPI_ISL_500698	2020-03-22	Oceania	Australia	New South Wales		Oceania	Australia	New South Wales	genome	29783	Human	74	Female	A.2	S	Area of Virology, Serology and Virology Division (SAViD), New South Wales Health Pathology Randwick	Area of Virology, Serology and Virology Division (SAViD), New South Wales Health Pathology Randwick	Rawlinson et al	https://www.gisaid.org	?	?	2020-07-29
Australia/NSW2263/2020	EPI_ISL_500699	2020-03-22	Oceania	Australia	New South Wales		Oceania	Australia	New South Wales	genome	29783	Human	80	Male	A.2	S	Area of Virology, Serology and Virology Division (SAViD), New South Wales Health Pathology Randwick	Area of Virology, Serology and Virology Division (SAViD), New South Wales Health Pathology Randwick	Rawlinson et al	https://www.gisaid.org	?	?	2020-07-29
Australia/NSW2265/2020	EPI_ISL_500700	2020-03-22	Oceania	Australia	New South Wales		Oceania	Australia	New South Wales	genome	29774	Human	66	Male	B.1.2	GH	Area of Virology, Serology and Virology Division (SAViD), New South Wales Health Pathology Randwick	Area of Virology, Serology and Virology Division (SAViD), New South Wales Health Pathology Randwick	Rawlinson et al	https://www.gisaid.org	?	?	2020-07-29
Australia/NSW2266/2020	EPI_ISL_500701	2020-03-22	Oceania	Australia	New South Wales		Oceania	Australia	New South Wales	genome	29783	Human	34	Male	B.1.1	GR	Area of Virology, Serology and Virology Division (SAViD), New South Wales Health Pathology Randwick	Area of Virology, Serology and Virology Division (SAViD), New South Wales Health Pathology Randwick	Rawlinson et al	https://www.gisaid.org	?	?	2020-07-29
Australia/NSW227/2020	EPI_ISL_451493	2020-03-28	Oceania	Australia	New South Wales	Sydney	Oceania	Australia	New South Wales	genome	29408	Human	?	?	B.1	G	Pathology West - NSW Health Pathology	NSW Health Pathology - Institute of Clinical Pathology and Medical Research; Westmead Hospital; University of Sydney	CIDM-PH et al. et al	https://www.gisaid.org	?	?	2020-05-25
Australia/NSW2273/2020	EPI_ISL_509517	2020-03-22	Oceania	Australia	New South Wales		Oceania	Australia	New South Wales	genome	29783	Human	28	Female	A.1	S	Area of Virology, Serology and Virology Division (SAViD), New South Wales Health Pathology Randwick	Area of Virology, Serology and Virology Division (SAViD), New South Wales Health Pathology Randwick	Rawlinson et al	https://www.gisaid.org	?	?	2020-08-05
Australia/NSW2274/2020	EPI_ISL_509518	2020-03-22	Oceania	Australia	New South Wales		Oceania	Australia	New South Wales	genome	29783	Human	21	Female	A.1	S	Area of Virology, Serology and Virology Division (SAViD), New South Wales Health Pathology Randwick	Area of Virology, Serology and Virology Division (SAViD), New South Wales Health Pathology Randwick	Rawlinson et al	https://www.gisaid.org	?	?	2020-08-05
Australia/NSW228/2020	EPI_ISL_451494	2020-03-29	Oceania	Australia	New South Wales	Sydney	Oceania	Australia	New South Wales	genome	29408	Human	?	?	A.1	O	Pathology West - NSW Health Pathology	NSW Health Pathology - Institute of Clinical Pathology and Medical Research; Westmead Hospital; University of Sydney	CIDM-PH et al. et al	https://www.gisaid.org	?	?	2020-05-25
Australia/NSW2280/2020	EPI_ISL_509519	2020-04-03	Oceania	Australia	New South Wales		Oceania	Australia	New South Wales	genome	29783	Human	52	Male	A.2	S	Area of Virology, Serology and Virology Division (SAViD), New South Wales Health Pathology Randwick	Area of Virology, Serology and Virology Division (SAViD), New South Wales Health Pathology Randwick	Rawlinson et al	https://www.gisaid.org	?	?	2020-08-05
Australia/NSW2283/2020	EPI_ISL_500702	2020-04-08	Oceania	Australia	New South Wales		Oceania	Australia	New South Wales	genome	29783	Human	71	Male	B.1	GH	Area of Virology, Serology and Virology Division (SAViD), New South Wales Health Pathology Randwick	Area of Virology, Serology and Virology Division (SAViD), New South Wales Health Pathology Randwick	Rawlinson et al	https://www.gisaid.org	?	?	2020-07-29
Australia/NSW229/2020	EPI_ISL_451495	2020-03-28	Oceania	Australia	New South Wales	Sydney	Oceania	Australia	New South Wales	genome	29408	Human	?	?	B.4	O	Pathology West - NSW Health Pathology	NSW Health Pathology - Institute of Clinical Pathology and Medical Research; Westmead Hospital; University of Sydney	CIDM-PH et al. et al	https://www.gisaid.org	?	?	2020-05-25
Australia/NSW2292/2020	EPI_ISL_500703	2020-05-12	Oceania	Australia	New South Wales		Oceania	Australia	New South Wales	genome	29783	Human	21	Unknown	B.1.36	GH	Area of Virology, Serology and Virology Division (SAViD), New South Wales Health Pathology Randwick	Area of Virology, Serology and Virology Division (SAViD), New South Wales Health Pathology Randwick	Rawlinson et al	https://www.gisaid.org	?	?	2020-07-29
Australia/NSW23/2020	EPI_ISL_427650	2020-03-04	Oceania	Australia	New South Wales	Sydney	Oceania	Australia	New South Wales	genome	29408	Human	?	?	B.4	O	Centre for Infectious Diseases and Microbiology Public Health	NSW Health Pathology - Institute of Clinical Pathology and Medical Research; Westmead Hospital; University of Sydney	Gall M et al	https://www.gisaid.org	Revealing COVID-19 transmission in Australia by SARS-CoV-2 genome sequencing and agent-based modeling	https://www.nature.com/articles/s41591-020-1000-7	2020-04-19
Australia/NSW230/2020	EPI_ISL_451496	2020-03-31	Oceania	Australia	New South Wales	Sydney	Oceania	Australia	New South Wales	genome	29408	Human	?	?	A.2	O	Pathology West - NSW Health Pathology	NSW Health Pathology - Institute of Clinical Pathology and Medical Research; Westmead Hospital; University of Sydney	CIDM-PH et al. et al	https://www.gisaid.org	?	?	2020-05-25
Australia/NSW2306/2020	EPI_ISL_500704	2020-05-20	Oceania	Australia	New South Wales		Oceania	Australia	New South Wales	genome	29783	Human	34	Male	B.1	GH	Area of Virology, Serology and Virology Division (SAViD), New South Wales Health Pathology Randwick	Area of Virology, Serology and Virology Division (SAViD), New South Wales Health Pathology Randwick	Rawlinson et al	https://www.gisaid.org	?	?	2020-07-29
Australia/NSW231/2020	EPI_ISL_451497	2020-03-27	Oceania	Australia	New South Wales	Sydney	Oceania	Australia	New South Wales	genome	29408	Human	?	?	B.4	O	Pathology West - NSW Health Pathology	NSW Health Pathology - Institute of Clinical Pathology and Medical Research; Westmead Hospital; University of Sydney	CIDM-PH et al. et al	https://www.gisaid.org	?	?	2020-05-25
Australia/NSW2310/2020	EPI_ISL_500705	2020-03-27	Oceania	Australia	New South Wales		Oceania	Australia	New South Wales	genome	29783	Human	48	Male	A.2	S	Area of Virology, Serology and Virology Division (SAViD), New South Wales Health Pathology Randwick	Area of Virology, Serology and Virology Division (SAViD), New South Wales Health Pathology Randwick	Rawlinson et al	https://www.gisaid.org	?	?	2020-07-29
Australia/NSW2314/2020	EPI_ISL_500706	2020-05-24	Oceania	Australia	New South Wales		Oceania	Australia	New South Wales	genome	29783	Human	24	Male	A	S	Area of Virology, Serology and Virology Division (SAViD), New South Wales Health Pathology Randwick	Area of Virology, Serology and Virology Division (SAViD), New South Wales Health Pathology Randwick	Rawlinson et al	https://www.gisaid.org	?	?	2020-07-29
Australia/NSW2318/2020	EPI_ISL_509520	2020-03-20	Oceania	Australia	New South Wales		Oceania	Australia	New South Wales	genome	29783	Human	26	Female	A.1	S	Area of Virology, Serology and Virology Division (SAViD), New South Wales Health Pathology Randwick	Area of Virology, Serology and Virology Division (SAViD), New South Wales Health Pathology Randwick	Rawlinson et al	https://www.gisaid.org	?	?	2020-08-05
Australia/NSW232/2020	EPI_ISL_451498	2020-03-27	Oceania	Australia	New South Wales	Sydney	Oceania	Australia	New South Wales	genome	29408	Human	?	?	B.1	G	Pathology West - NSW Health Pathology	NSW Health Pathology - Institute of Clinical Pathology and Medical Research; Westmead Hospital; University of Sydney	CIDM-PH et al. et al	https://www.gisaid.org	?	?	2020-05-25
Australia/NSW233/2020	EPI_ISL_451499	2020-03-27	Oceania	Australia	New South Wales	Sydney	Oceania	Australia	New South Wales	genome	29408	Human	?	?	B.1	G	Pathology West - NSW Health Pathology	NSW Health Pathology - Institute of Clinical Pathology and Medical Research; Westmead Hospital; University of Sydney	CIDM-PH et al. et al	https://www.gisaid.org	?	?	2020-05-25
Australia/NSW234/2020	EPI_ISL_451500	2020-03-27	Oceania	Australia	New South Wales	Sydney	Oceania	Australia	New South Wales	genome	29408	Human	?	?	B.1	G	Pathology West - NSW Health Pathology	NSW Health Pathology - Institute of Clinical Pathology and Medical Research; Westmead Hospital; University of Sydney	CIDM-PH et al. et al	https://www.gisaid.org	?	?	2020-05-25
Australia/NSW235/2020	EPI_ISL_451501	2020-03-26	Oceania	Australia	New South Wales	Sydney	Oceania	Australia	New South Wales	genome	29408	Human	?	?	B.1	G	Pathology West - NSW Health Pathology	NSW Health Pathology - Institute of Clinical Pathology and Medical Research; Westmead Hospital; University of Sydney	CIDM-PH et al. et al	https://www.gisaid.org	?	?	2020-05-25
Australia/NSW236/2020	EPI_ISL_451502	2020-03-26	Oceania	Australia	New South Wales	Sydney	Oceania	Australia	New South Wales	genome	29408	Human	?	?	B.1	G	Pathology West - NSW Health Pathology	NSW Health Pathology - Institute of Clinical Pathology and Medical Research; Westmead Hospital; University of Sydney	CIDM-PH et al. et al	https://www.gisaid.org	?	?	2020-05-25
Australia/NSW237/2020	EPI_ISL_451503	2020-03-29	Oceania	Australia	New South Wales	Sydney	Oceania	Australia	New South Wales	genome	29408	Human	?	?	B.1.23	G	Pathology West - NSW Health Pathology	NSW Health Pathology - Institute of Clinical Pathology and Medical Research; Westmead Hospital; University of Sydney	CIDM-PH et al. et al	https://www.gisaid.org	?	?	2020-05-25
Australia/NSW238/2020	EPI_ISL_451504	2020-03-28	Oceania	Australia	New South Wales	Sydney	Oceania	Australia	New South Wales	genome	29408	Human	?	?	B.2	O	Pathology West - NSW Health Pathology	NSW Health Pathology - Institute of Clinical Pathology and Medical Research; Westmead Hospital; University of Sydney	CIDM-PH et al. et al	https://www.gisaid.org	?	?	2020-05-25
Australia/NSW239/2020	EPI_ISL_451505	2020-03-25	Oceania	Australia	New South Wales	Sydney	Oceania	Australia	New South Wales	genome	29408	Human	?	?	B.1.1	G	Pathology West - NSW Health Pathology	NSW Health Pathology - Institute of Clinical Pathology and Medical Research; Westmead Hospital; University of Sydney	CIDM-PH et al. et al	https://www.gisaid.org	?	?	2020-05-25
Australia/NSW24/2020	EPI_ISL_417387	2020-03-06	Oceania	Australia	New South Wales	Sydney	Oceania	Australia	New South Wales	genome	29782	Human	18	Female	B.4	O	Centre for Infectious Diseases and Microbiology Public Health	NSW Health Pathology - Institute of Clinical Pathology and Medical Research; Westmead Hospital; University of Sydney	Timms V et al	https://www.gisaid.org	Revealing COVID-19 transmission in Australia by SARS-CoV-2 genome sequencing and agent-based modeling	https://www.nature.com/articles/s41591-020-1000-7	2020-03-25
Australia/NSW240/2020	EPI_ISL_451506	2020-03-25	Oceania	Australia	New South Wales	Sydney	Oceania	Australia	New South Wales	genome	29408	Human	?	?	A.2	O	Pathology West - NSW Health Pathology	NSW Health Pathology - Institute of Clinical Pathology and Medical Research; Westmead Hospital; University of Sydney	CIDM-PH et al. et al	https://www.gisaid.org	?	?	2020-05-25
Australia/NSW241/2020	EPI_ISL_451507	2020-03-25	Oceania	Australia	New South Wales	Sydney	Oceania	Australia	New South Wales	genome	29408	Human	?	?	B.1	G	Pathology West - NSW Health Pathology	NSW Health Pathology - Institute of Clinical Pathology and Medical Research; Westmead Hospital; University of Sydney	CIDM-PH et al. et al	https://www.gisaid.org	?	?	2020-05-25
Australia/NSW2410/2020	EPI_ISL_527011	2020-06-12	Oceania	Australia	New South Wales		Oceania	Australia	New South Wales	genome	29783	Human	31	?	B.1	GH	Area of Virology, Serology and Virology Division (SAViD), New South Wales Health Pathology Randwick	Area of Virology, Serology and Virology Division (SAViD), New South Wales Health Pathology Randwick	Rawlinson et al	https://www.gisaid.org	?	?	2020-09-03
Australia/NSW2411/2020	EPI_ISL_527012	2020-06-13	Oceania	Australia	New South Wales		Oceania	Australia	New South Wales	genome	29783	Human	32	Male	B.1.1.33	GR	Area of Virology, Serology and Virology Division (SAViD), New South Wales Health Pathology Randwick	Area of Virology, Serology and Virology Division (SAViD), New South Wales Health Pathology Randwick	Rawlinson et al	https://www.gisaid.org	?	?	2020-09-03
Australia/NSW2415/2020	EPI_ISL_527013	2020-06-19	Oceania	Australia	New South Wales		Oceania	Australia	New South Wales	genome	29783	Human	42	?	B.1.1.1	GR	Area of Virology, Serology and Virology Division (SAViD), New South Wales Health Pathology Randwick	Area of Virology, Serology and Virology Division (SAViD), New South Wales Health Pathology Randwick	Rawlinson et al	https://www.gisaid.org	?	?	2020-09-03
Australia/NSW242/2020	EPI_ISL_451508	2020-03-25	Oceania	Australia	New South Wales	Sydney	Oceania	Australia	New South Wales	genome	29408	Human	?	?	B.1.1	G	Pathology West - NSW Health Pathology	NSW Health Pathology - Institute of Clinical Pathology and Medical Research; Westmead Hospital; University of Sydney	CIDM-PH et al. et al	https://www.gisaid.org	?	?	2020-05-25
Australia/NSW2429/2020	EPI_ISL_527014	2020-06-21	Oceania	Australia	New South Wales		Oceania	Australia	New South Wales	genome	29783	Human	59	Female	B.1	GH	Area of Virology, Serology and Virology Division (SAViD), New South Wales Health Pathology Randwick	Area of Virology, Serology and Virology Division (SAViD), New South Wales Health Pathology Randwick	Rawlinson et al	https://www.gisaid.org	?	?	2020-09-03
Australia/NSW243/2020	EPI_ISL_451509	2020-03-30	Oceania	Australia	New South Wales	Sydney	Oceania	Australia	New South Wales	genome	29408	Human	?	?	B.3	O	Pathology West - NSW Health Pathology	NSW Health Pathology - Institute of Clinical Pathology and Medical Research; Westmead Hospital; University of Sydney	CIDM-PH et al. et al	https://www.gisaid.org	?	?	2020-05-25
Australia/NSW2431/2020	EPI_ISL_527015	2020-04-02	Oceania	Australia	New South Wales		Oceania	Australia	New South Wales	genome	29783	Human	48	Male	B.1.1	O	Area of Virology, Serology and Virology Division (SAViD), New South Wales Health Pathology Randwick	Area of Virology, Serology and Virology Division (SAViD), New South Wales Health Pathology Randwick	Rawlinson et al	https://www.gisaid.org	?	?	2020-09-03
Australia/NSW2435/2020	EPI_ISL_527016	2020-03-26	Oceania	Australia	New South Wales		Oceania	Australia	New South Wales	genome	29783	Human	25	Female	B.1	G	Area of Virology, Serology and Virology Division (SAViD), New South Wales Health Pathology Randwick	Area of Virology, Serology and Virology Division (SAViD), New South Wales Health Pathology Randwick	Rawlinson et al	https://www.gisaid.org	?	?	2020-09-03
Australia/NSW2437/2020	EPI_ISL_527017	2020-04-09	Oceania	Australia	New South Wales		Oceania	Australia	New South Wales	genome	29783	Human	26	Male	B.1.1.33	GR	Area of Virology, Serology and Virology Division (SAViD), New South Wales Health Pathology Randwick	Area of Virology, Serology and Virology Division (SAViD), New South Wales Health Pathology Randwick	Rawlinson et al	https://www.gisaid.org	?	?	2020-09-03
Australia/NSW245/2020	EPI_ISL_451510	2020-03-30	Oceania	Australia	New South Wales	Sydney	Oceania	Australia	New South Wales	genome	29408	Human	?	?	B.1	G	Pathology West - NSW Health Pathology	NSW Health Pathology - Institute of Clinical Pathology and Medical Research; Westmead Hospital; University of Sydney	CIDM-PH et al. et al	https://www.gisaid.org	?	?	2020-05-25
Australia/NSW2456/2020	EPI_ISL_527018	2020-06-26	Oceania	Australia	New South Wales		Oceania	Australia	New South Wales	genome	29783	Human	72	Male	B.1.2	GH	Area of Virology, Serology and Virology Division (SAViD), New South Wales Health Pathology Randwick	Area of Virology, Serology and Virology Division (SAViD), New South Wales Health Pathology Randwick	Rawlinson et al	https://www.gisaid.org	?	?	2020-09-03
Australia/NSW246/2020	EPI_ISL_451511	2020-03-29	Oceania	Australia	New South Wales	Sydney	Oceania	Australia	New South Wales	genome	29408	Human	?	?	B.6	O	Pathology West - NSW Health Pathology	NSW Health Pathology - Institute of Clinical Pathology and Medical Research; Westmead Hospital; University of Sydney	CIDM-PH et al. et al	https://www.gisaid.org	?	?	2020-05-25
Australia/NSW247/2020	EPI_ISL_451512	2020-03-28	Oceania	Australia	New South Wales	Sydney	Oceania	Australia	New South Wales	genome	29408	Human	?	?	B.1.5	G	Pathology West - NSW Health Pathology	NSW Health Pathology - Institute of Clinical Pathology and Medical Research; Westmead Hospital; University of Sydney	CIDM-PH et al. et al	https://www.gisaid.org	?	?	2020-05-25
Australia/NSW2473/2020	EPI_ISL_527019	2020-07-02	Oceania	Australia	New South Wales		Oceania	Australia	New South Wales	genome	29783	Human	30	?	B.1.1.28	GR	Area of Virology, Serology and Virology Division (SAViD), New South Wales Health Pathology Randwick	Area of Virology, Serology and Virology Division (SAViD), New South Wales Health Pathology Randwick	Rawlinson et al	https://www.gisaid.org	?	?	2020-09-03
Australia/NSW2474/2020	EPI_ISL_527020	2020-07-01	Oceania	Australia	New South Wales		Oceania	Australia	New South Wales	genome	29783	Human	49	Male	B.1.1	GR	Area of Virology, Serology and Virology Division (SAViD), New South Wales Health Pathology Randwick	Area of Virology, Serology and Virology Division (SAViD), New South Wales Health Pathology Randwick	Rawlinson et al	https://www.gisaid.org	?	?	2020-09-03
Australia/NSW248/2020	EPI_ISL_451513	2020-03-29	Oceania	Australia	New South Wales	Sydney	Oceania	Australia	New South Wales	genome	29408	Human	?	?	A.2	O	Pathology West - NSW Health Pathology	NSW Health Pathology - Institute of Clinical Pathology and Medical Research; Westmead Hospital; University of Sydney	CIDM-PH et al. et al	https://www.gisaid.org	?	?	2020-05-25
Australia/NSW2480/2020	EPI_ISL_527021	2020-07-02	Oceania	Australia	New South Wales		Oceania	Australia	New South Wales	genome	29783	Human	3	Male	B.1.113	GH	Area of Virology, Serology and Virology Division (SAViD), New South Wales Health Pathology Randwick	Area of Virology, Serology and Virology Division (SAViD), New South Wales Health Pathology Randwick	Rawlinson et al	https://www.gisaid.org	?	?	2020-09-03
Australia/NSW2486/2020	EPI_ISL_527022	2020-06-30	Oceania	Australia	New South Wales		Oceania	Australia	New South Wales	genome	29783	Human	59	Female	B.1.1	GR	Area of Virology, Serology and Virology Division (SAViD), New South Wales Health Pathology Randwick	Area of Virology, Serology and Virology Division (SAViD), New South Wales Health Pathology Randwick	Rawlinson et al	https://www.gisaid.org	?	?	2020-09-03
Australia/NSW2487/2020	EPI_ISL_527023	2020-06-30	Oceania	Australia	New South Wales		Oceania	Australia	New South Wales	genome	29783	Human	54	Female	B.1.1	GR	Area of Virology, Serology and Virology Division (SAViD), New South Wales Health Pathology Randwick	Area of Virology, Serology and Virology Division (SAViD), New South Wales Health Pathology Randwick	Rawlinson et al	https://www.gisaid.org	?	?	2020-09-03
Australia/NSW249/2020	EPI_ISL_451514	2020-03-29	Oceania	Australia	New South Wales	Sydney	Oceania	Australia	New South Wales	genome	29408	Human	?	?	B.1.1	G	Pathology West - NSW Health Pathology	NSW Health Pathology - Institute of Clinical Pathology and Medical Research; Westmead Hospital; University of Sydney	CIDM-PH et al. et al	https://www.gisaid.org	?	?	2020-05-25
Australia/NSW2495/2020	EPI_ISL_527024	2020-06-30	Oceania	Australia	New South Wales		Oceania	Australia	New South Wales	genome	29783	Human	49	Male	B.1.1	GR	Area of Virology, Serology and Virology Division (SAViD), New South Wales Health Pathology Randwick	Area of Virology, Serology and Virology Division (SAViD), New South Wales Health Pathology Randwick	Rawlinson et al	https://www.gisaid.org	?	?	2020-09-03
Australia/NSW2496/2020	EPI_ISL_527025	2020-06-29	Oceania	Australia	New South Wales		Oceania	Australia	New South Wales	genome	29783	Human	54	Female	B.1.1	GR	Area of Virology, Serology and Virology Division (SAViD), New South Wales Health Pathology Randwick	Area of Virology, Serology and Virology Division (SAViD), New South Wales Health Pathology Randwick	Rawlinson et al	https://www.gisaid.org	?	?	2020-09-03
Australia/NSW2497/2020	EPI_ISL_527026	2020-06-29	Oceania	Australia	New South Wales		Oceania	Australia	New South Wales	genome	29783	Human	35	Male	B.1.1	GR	Area of Virology, Serology and Virology Division (SAViD), New South Wales Health Pathology Randwick	Area of Virology, Serology and Virology Division (SAViD), New South Wales Health Pathology Randwick	Rawlinson et al	https://www.gisaid.org	?	?	2020-09-03
Australia/NSW25/2020	EPI_ISL_417388	2020-03-05	Oceania	Australia	New South Wales	Sydney	Oceania	Australia	New South Wales	genome	29782	Human	36	Female	B.6	O	Centre for Infectious Diseases and Microbiology Public Health	NSW Health Pathology - Institute of Clinical Pathology and Medical Research; Westmead Hospital; University of Sydney	Gall M et al	https://www.gisaid.org	Revealing COVID-19 transmission in Australia by SARS-CoV-2 genome sequencing and agent-based modeling	https://www.nature.com/articles/s41591-020-1000-7	2020-03-25
Australia/NSW250/2020	EPI_ISL_451515	2020-03-29	Oceania	Australia	New South Wales	Sydney	Oceania	Australia	New South Wales	genome	29408	Human	?	?	A.1	O	Pathology West - NSW Health Pathology	NSW Health Pathology - Institute of Clinical Pathology and Medical Research; Westmead Hospital; University of Sydney	CIDM-PH et al. et al	https://www.gisaid.org	?	?	2020-05-25
Australia/NSW2503/2020	EPI_ISL_527027	2020-07-04	Oceania	Australia	New South Wales		Oceania	Australia	New South Wales	genome	29783	Human	27	?	B.1.1	GR	Area of Virology, Serology and Virology Division (SAViD), New South Wales Health Pathology Randwick	Area of Virology, Serology and Virology Division (SAViD), New South Wales Health Pathology Randwick	Rawlinson et al	https://www.gisaid.org	?	?	2020-09-03
Australia/NSW2507/2020	EPI_ISL_527028	2020-07-04	Oceania	Australia	New South Wales		Oceania	Australia	New South Wales	genome	29783	Human	17	Female	B.1.1	GR	Area of Virology, Serology and Virology Division (SAViD), New South Wales Health Pathology Randwick	Area of Virology, Serology and Virology Division (SAViD), New South Wales Health Pathology Randwick	Rawlinson et al	https://www.gisaid.org	?	?	2020-09-03
Australia/NSW2508/2020	EPI_ISL_527029	2020-07-04	Oceania	Australia	New South Wales		Oceania	Australia	New South Wales	genome	29783	Human	13	Female	B.1.1	GR	Area of Virology, Serology and Virology Division (SAViD), New South Wales Health Pathology Randwick	Area of Virology, Serology and Virology Division (SAViD), New South Wales Health Pathology Randwick	Rawlinson et al	https://www.gisaid.org	?	?	2020-09-03
Australia/NSW251/2020	EPI_ISL_451516	2020-03-28	Oceania	Australia	New South Wales	Sydney	Oceania	Australia	New South Wales	genome	29408	Human	?	?	A.1	O	Pathology West - NSW Health Pathology	NSW Health Pathology - Institute of Clinical Pathology and Medical Research; Westmead Hospital; University of Sydney	CIDM-PH et al. et al	https://www.gisaid.org	?	?	2020-05-25
Australia/NSW2510/2020	EPI_ISL_527030	2020-07-04	Oceania	Australia	New South Wales		Oceania	Australia	New South Wales	genome	29783	Human	59	Female	B.1.1	GR	Area of Virology, Serology and Virology Division (SAViD), New South Wales Health Pathology Randwick	Area of Virology, Serology and Virology Division (SAViD), New South Wales Health Pathology Randwick	Rawlinson et al	https://www.gisaid.org	?	?	2020-09-03
Australia/NSW2511/2020	EPI_ISL_527031	2020-07-04	Oceania	Australia	New South Wales		Oceania	Australia	New South Wales	genome	29783	Human	48	Male	B.1.1.1	GR	Area of Virology, Serology and Virology Division (SAViD), New South Wales Health Pathology Randwick	Area of Virology, Serology and Virology Division (SAViD), New South Wales Health Pathology Randwick	Rawlinson et al	https://www.gisaid.org	?	?	2020-09-03
Australia/NSW2512/2020	EPI_ISL_527032	2020-07-04	Oceania	Australia	New South Wales		Oceania	Australia	New South Wales	genome	29783	Human	64	?	B.1.1.28	GR	Area of Virology, Serology and Virology Division (SAViD), New South Wales Health Pathology Randwick	Area of Virology, Serology and Virology Division (SAViD), New South Wales Health Pathology Randwick	Rawlinson et al	https://www.gisaid.org	?	?	2020-09-03
Australia/NSW2513/2020	EPI_ISL_527033	2020-07-05	Oceania	Australia	New South Wales		Oceania	Australia	New South Wales	genome	29780	Human	39	Male	B.1.113	GH	Area of Virology, Serology and Virology Division (SAViD), New South Wales Health Pathology Randwick	Area of Virology, Serology and Virology Division (SAViD), New South Wales Health Pathology Randwick	Rawlinson et al	https://www.gisaid.org	?	?	2020-09-03
Australia/NSW2515/2020	EPI_ISL_527034	2020-07-04	Oceania	Australia	New South Wales		Oceania	Australia	New South Wales	genome	29783	Human	31	Female	B.1.113	GH	Area of Virology, Serology and Virology Division (SAViD), New South Wales Health Pathology Randwick	Area of Virology, Serology and Virology Division (SAViD), New South Wales Health Pathology Randwick	Rawlinson et al	https://www.gisaid.org	?	?	2020-09-03
Australia/NSW2519/2020	EPI_ISL_527035	2020-03-23	Oceania	Australia	New South Wales		Oceania	Australia	New South Wales	genome	29783	Human	25	Male	A.1	S	Area of Virology, Serology and Virology Division (SAViD), New South Wales Health Pathology Randwick	Area of Virology, Serology and Virology Division (SAViD), New South Wales Health Pathology Randwick	Rawlinson et al	https://www.gisaid.org	?	?	2020-09-03
Australia/NSW252/2020	EPI_ISL_451517	2020-03-08	Oceania	Australia	New South Wales	Sydney	Oceania	Australia	New South Wales	genome	29411	Human	?	?	B.4	O	South Eastern Area Laboratory Services	NSW Health Pathology - Institute of Clinical Pathology and Medical Research; Westmead Hospital; University of Sydney	CIDM-PH et al. et al	https://www.gisaid.org	?	?	2020-05-25
Australia/NSW2520/2020	EPI_ISL_509521	2020-07-08	Oceania	Australia	New South Wales		Oceania	Australia	New South Wales	genome	29783	Human	27	Male	B.1.1.25	GR	Area of Virology, Serology and Virology Division (SAViD), New South Wales Health Pathology Randwick	Area of Virology, Serology and Virology Division (SAViD), New South Wales Health Pathology Randwick	Rawlinson et al	https://www.gisaid.org	?	?	2020-08-05
Australia/NSW2526/2020	EPI_ISL_527036	2020-07-11	Oceania	Australia	New South Wales		Oceania	Australia	New South Wales	genome	29783	Human	30	Male	B.1.1.25	GR	Area of Virology, Serology and Virology Division (SAViD), New South Wales Health Pathology Randwick	Area of Virology, Serology and Virology Division (SAViD), New South Wales Health Pathology Randwick	Rawlinson et al	https://www.gisaid.org	?	?	2020-09-03
Australia/NSW253/2020	EPI_ISL_451518	2020-03-19	Oceania	Australia	New South Wales	Sydney	Oceania	Australia	New South Wales	genome	29408	Human	?	?	B.1	G	South Eastern Area Laboratory Services	NSW Health Pathology - Institute of Clinical Pathology and Medical Research; Westmead Hospital; University of Sydney	CIDM-PH et al. et al	https://www.gisaid.org	?	?	2020-05-25
Australia/NSW2530/2020	EPI_ISL_509522	2020-07-14	Oceania	Australia	New South Wales		Oceania	Australia	New South Wales	genome	29783	Human	24	Male	B.1.1.25	GR	Area of Virology, Serology and Virology Division (SAViD), New South Wales Health Pathology Randwick	Area of Virology, Serology and Virology Division (SAViD), New South Wales Health Pathology Randwick	Rawlinson et al	https://www.gisaid.org	?	?	2020-08-05
Australia/NSW2533/2020	EPI_ISL_527037	2020-04-09	Oceania	Australia	New South Wales		Oceania	Australia	New South Wales	genome	29783	Human	61	Female	B.1.111	GH	Area of Virology, Serology and Virology Division (SAViD), New South Wales Health Pathology Randwick	Area of Virology, Serology and Virology Division (SAViD), New South Wales Health Pathology Randwick	Rawlinson et al	https://www.gisaid.org	?	?	2020-09-03
Australia/NSW2534/2020	EPI_ISL_527038	2020-04-09	Oceania	Australia	New South Wales		Oceania	Australia	New South Wales	genome	29783	Human	61	Female	B.1	G	Area of Virology, Serology and Virology Division (SAViD), New South Wales Health Pathology Randwick	Area of Virology, Serology and Virology Division (SAViD), New South Wales Health Pathology Randwick	Rawlinson et al	https://www.gisaid.org	?	?	2020-09-03
Australia/NSW2536/2020	EPI_ISL_527039	2020-04-04	Oceania	Australia	New South Wales		Oceania	Australia	New South Wales	genome	29783	Human	67	Male	B.1	G	Area of Virology, Serology and Virology Division (SAViD), New South Wales Health Pathology Randwick	Area of Virology, Serology and Virology Division (SAViD), New South Wales Health Pathology Randwick	Rawlinson et al	https://www.gisaid.org	?	?	2020-09-03
Australia/NSW2538/2020	EPI_ISL_527040	2020-04-04	Oceania	Australia	New South Wales		Oceania	Australia	New South Wales	genome	29783	Human	33	?	B.1	G	Area of Virology, Serology and Virology Division (SAViD), New South Wales Health Pathology Randwick	Area of Virology, Serology and Virology Division (SAViD), New South Wales Health Pathology Randwick	Rawlinson et al	https://www.gisaid.org	?	?	2020-09-03
Australia/NSW2539/2020	EPI_ISL_527041	2020-04-04	Oceania	Australia	New South Wales		Oceania	Australia	New South Wales	genome	29783	Human	73	?	A.2	S	Area of Virology, Serology and Virology Division (SAViD), New South Wales Health Pathology Randwick	Area of Virology, Serology and Virology Division (SAViD), New South Wales Health Pathology Randwick	Rawlinson et al	https://www.gisaid.org	?	?	2020-09-03
Australia/NSW254/2020	EPI_ISL_451519	2020-03-12	Oceania	Australia	New South Wales	Sydney	Oceania	Australia	New South Wales	genome	29408	Human	?	?	B.4	O	South Eastern Area Laboratory Services	NSW Health Pathology - Institute of Clinical Pathology and Medical Research; Westmead Hospital; University of Sydney	CIDM-PH et al. et al	https://www.gisaid.org	?	?	2020-05-25
Australia/NSW2541/2020	EPI_ISL_527042	2020-04-04	Oceania	Australia	New South Wales		Oceania	Australia	New South Wales	genome	29783	Human	69	?	A.2	S	Area of Virology, Serology and Virology Division (SAViD), New South Wales Health Pathology Randwick	Area of Virology, Serology and Virology Division (SAViD), New South Wales Health Pathology Randwick	Rawlinson et al	https://www.gisaid.org	?	?	2020-09-03
Australia/NSW2542/2020	EPI_ISL_527043	2020-04-04	Oceania	Australia	New South Wales		Oceania	Australia	New South Wales	genome	29783	Human	52	?	B.1	GH	Area of Virology, Serology and Virology Division (SAViD), New South Wales Health Pathology Randwick	Area of Virology, Serology and Virology Division (SAViD), New South Wales Health Pathology Randwick	Rawlinson et al	https://www.gisaid.org	?	?	2020-09-03
Australia/NSW2543/2020	EPI_ISL_527044	2020-04-04	Oceania	Australia	New South Wales		Oceania	Australia	New South Wales	genome	29783	Human	43	?	B.1	GH	Area of Virology, Serology and Virology Division (SAViD), New South Wales Health Pathology Randwick	Area of Virology, Serology and Virology Division (SAViD), New South Wales Health Pathology Randwick	Rawlinson et al	https://www.gisaid.org	?	?	2020-09-03
Australia/NSW2544/2020	EPI_ISL_527045	2020-04-04	Oceania	Australia	New South Wales		Oceania	Australia	New South Wales	genome	29783	Human	55	?	B.1	GH	Area of Virology, Serology and Virology Division (SAViD), New South Wales Health Pathology Randwick	Area of Virology, Serology and Virology Division (SAViD), New South Wales Health Pathology Randwick	Rawlinson et al	https://www.gisaid.org	?	?	2020-09-03
Australia/NSW2545/2020	EPI_ISL_527046	2020-04-04	Oceania	Australia	New South Wales		Oceania	Australia	New South Wales	genome	29783	Human	70	?	B.2.1	V	Area of Virology, Serology and Virology Division (SAViD), New South Wales Health Pathology Randwick	Area of Virology, Serology and Virology Division (SAViD), New South Wales Health Pathology Randwick	Rawlinson et al	https://www.gisaid.org	?	?	2020-09-03
Australia/NSW2546/2020	EPI_ISL_527047	2020-04-04	Oceania	Australia	New South Wales		Oceania	Australia	New South Wales	genome	29783	Human	78	?	B.2.1	V	Area of Virology, Serology and Virology Division (SAViD), New South Wales Health Pathology Randwick	Area of Virology, Serology and Virology Division (SAViD), New South Wales Health Pathology Randwick	Rawlinson et al	https://www.gisaid.org	?	?	2020-09-03
Australia/NSW2547/2020	EPI_ISL_527048	2020-04-04	Oceania	Australia	New South Wales		Oceania	Australia	New South Wales	genome	29783	Human	75	?	B.1	G	Area of Virology, Serology and Virology Division (SAViD), New South Wales Health Pathology Randwick	Area of Virology, Serology and Virology Division (SAViD), New South Wales Health Pathology Randwick	Rawlinson et al	https://www.gisaid.org	?	?	2020-09-03
Australia/NSW2548/2020	EPI_ISL_527049	2020-04-04	Oceania	Australia	New South Wales		Oceania	Australia	New South Wales	genome	29783	Human	69	?	B.1	G	Area of Virology, Serology and Virology Division (SAViD), New South Wales Health Pathology Randwick	Area of Virology, Serology and Virology Division (SAViD), New South Wales Health Pathology Randwick	Rawlinson et al	https://www.gisaid.org	?	?	2020-09-03
Australia/NSW2549/2020	EPI_ISL_527050	2020-04-04	Oceania	Australia	New South Wales		Oceania	Australia	New South Wales	genome	29783	Human	32	?	B.1	G	Area of Virology, Serology and Virology Division (SAViD), New South Wales Health Pathology Randwick	Area of Virology, Serology and Virology Division (SAViD), New South Wales Health Pathology Randwick	Rawlinson et al	https://www.gisaid.org	?	?	2020-09-03
Australia/NSW255/2020	EPI_ISL_451520	2020-03-20	Oceania	Australia	New South Wales	Sydney	Oceania	Australia	New South Wales	genome	29408	Human	?	?	A.2	O	South Eastern Area Laboratory Services	NSW Health Pathology - Institute of Clinical Pathology and Medical Research; Westmead Hospital; University of Sydney	CIDM-PH et al. et al	https://www.gisaid.org	?	?	2020-05-25
Australia/NSW2550/2020	EPI_ISL_527051	2020-04-04	Oceania	Australia	New South Wales		Oceania	Australia	New South Wales	genome	29783	Human	61	?	B.1	G	Area of Virology, Serology and Virology Division (SAViD), New South Wales Health Pathology Randwick	Area of Virology, Serology and Virology Division (SAViD), New South Wales Health Pathology Randwick	Rawlinson et al	https://www.gisaid.org	?	?	2020-09-03
Australia/NSW2551/2020	EPI_ISL_527052	2020-04-04	Oceania	Australia	New South Wales		Oceania	Australia	New South Wales	genome	29783	Human	69	?	B.1	G	Area of Virology, Serology and Virology Division (SAViD), New South Wales Health Pathology Randwick	Area of Virology, Serology and Virology Division (SAViD), New South Wales Health Pathology Randwick	Rawlinson et al	https://www.gisaid.org	?	?	2020-09-03
Australia/NSW2552/2020	EPI_ISL_527053	2020-04-06	Oceania	Australia	New South Wales		Oceania	Australia	New South Wales	genome	29783	Human	33	Male	A.2	S	Area of Virology, Serology and Virology Division (SAViD), New South Wales Health Pathology Randwick	Area of Virology, Serology and Virology Division (SAViD), New South Wales Health Pathology Randwick	Rawlinson et al	https://www.gisaid.org	?	?	2020-09-03
Australia/NSW2557/2020	EPI_ISL_527054	2020-04-06	Oceania	Australia	New South Wales		Oceania	Australia	New South Wales	genome	29783	Human	64	Female	A.2	S	Area of Virology, Serology and Virology Division (SAViD), New South Wales Health Pathology Randwick	Area of Virology, Serology and Virology Division (SAViD), New South Wales Health Pathology Randwick	Rawlinson et al	https://www.gisaid.org	?	?	2020-09-03
Australia/NSW256/2020	EPI_ISL_451521	2020-03-14	Oceania	Australia	New South Wales	Sydney	Oceania	Australia	New South Wales	genome	29408	Human	?	?	B.4	O	South Eastern Area Laboratory Services	NSW Health Pathology - Institute of Clinical Pathology and Medical Research; Westmead Hospital; University of Sydney	CIDM-PH et al. et al	https://www.gisaid.org	?	?	2020-05-25
Australia/NSW2562/2020	EPI_ISL_527055	2020-04-05	Oceania	Australia	New South Wales		Oceania	Australia	New South Wales	genome	29783	Human	39	Male	A.2	S	Area of Virology, Serology and Virology Division (SAViD), New South Wales Health Pathology Randwick	Area of Virology, Serology and Virology Division (SAViD), New South Wales Health Pathology Randwick	Rawlinson et al	https://www.gisaid.org	?	?	2020-09-03
Australia/NSW2563/2020	EPI_ISL_527056	2020-04-05	Oceania	Australia	New South Wales		Oceania	Australia	New South Wales	genome	29783	Human	52	?	A.2	S	Area of Virology, Serology and Virology Division (SAViD), New South Wales Health Pathology Randwick	Area of Virology, Serology and Virology Division (SAViD), New South Wales Health Pathology Randwick	Rawlinson et al	https://www.gisaid.org	?	?	2020-09-03
Australia/NSW257/2020	EPI_ISL_451522	2020-03-26	Oceania	Australia	New South Wales	Sydney	Oceania	Australia	New South Wales	genome	29405	Human	?	?	A.1	O	Pathology West - NSW Health Pathology	NSW Health Pathology - Institute of Clinical Pathology and Medical Research; Westmead Hospital; University of Sydney	CIDM-PH et al. et al	https://www.gisaid.org	?	?	2020-05-25
Australia/NSW2570/2020	EPI_ISL_527057	2020-04-11	Oceania	Australia	New South Wales		Oceania	Australia	New South Wales	genome	29783	Human	60	Female	B.1	GH	Area of Virology, Serology and Virology Division (SAViD), New South Wales Health Pathology Randwick	Area of Virology, Serology and Virology Division (SAViD), New South Wales Health Pathology Randwick	Rawlinson et al	https://www.gisaid.org	?	?	2020-09-03
Australia/NSW2571/2020	EPI_ISL_527058	2020-04-12	Oceania	Australia	New South Wales		Oceania	Australia	New South Wales	genome	29783	Human	69	Female	B.1	G	Area of Virology, Serology and Virology Division (SAViD), New South Wales Health Pathology Randwick	Area of Virology, Serology and Virology Division (SAViD), New South Wales Health Pathology Randwick	Rawlinson et al	https://www.gisaid.org	?	?	2020-09-03
Australia/NSW2573/2020	EPI_ISL_527059	2020-04-17	Oceania	Australia	New South Wales		Oceania	Australia	New South Wales	genome	29783	Human	25	?	B.1.1.1	GR	Area of Virology, Serology and Virology Division (SAViD), New South Wales Health Pathology Randwick	Area of Virology, Serology and Virology Division (SAViD), New South Wales Health Pathology Randwick	Rawlinson et al	https://www.gisaid.org	?	?	2020-09-03
Australia/NSW2574/2020	EPI_ISL_527060	2020-04-21	Oceania	Australia	New South Wales		Oceania	Australia	New South Wales	genome	29783	Human	42	?	B.2	V	Area of Virology, Serology and Virology Division (SAViD), New South Wales Health Pathology Randwick	Area of Virology, Serology and Virology Division (SAViD), New South Wales Health Pathology Randwick	Rawlinson et al	https://www.gisaid.org	?	?	2020-09-03
Australia/NSW2576/2020	EPI_ISL_527061	2020-04-10	Oceania	Australia	New South Wales		Oceania	Australia	New South Wales	genome	29783	Human	65	Female	A.2	S	Area of Virology, Serology and Virology Division (SAViD), New South Wales Health Pathology Randwick	Area of Virology, Serology and Virology Division (SAViD), New South Wales Health Pathology Randwick	Rawlinson et al	https://www.gisaid.org	?	?	2020-09-03
Australia/NSW2577/2020	EPI_ISL_527062	2020-04-06	Oceania	Australia	New South Wales		Oceania	Australia	New South Wales	genome	29783	Human	57	Female	B.1	G	Area of Virology, Serology and Virology Division (SAViD), New South Wales Health Pathology Randwick	Area of Virology, Serology and Virology Division (SAViD), New South Wales Health Pathology Randwick	Rawlinson et al	https://www.gisaid.org	?	?	2020-09-03
Australia/NSW2579/2020	EPI_ISL_509523	2020-07-16	Oceania	Australia	New South Wales		Oceania	Australia	New South Wales	genome	29783	Human	54	Male	B.1.1.25	GR	Area of Virology, Serology and Virology Division (SAViD), New South Wales Health Pathology Randwick	Area of Virology, Serology and Virology Division (SAViD), New South Wales Health Pathology Randwick	Rawlinson et al	https://www.gisaid.org	?	?	2020-08-05
Australia/NSW258/2020	EPI_ISL_451523	2020-03-27	Oceania	Australia	New South Wales	Sydney	Oceania	Australia	New South Wales	genome	29408	Human	?	?	B.1.23	G	Pathology West - NSW Health Pathology	NSW Health Pathology - Institute of Clinical Pathology and Medical Research; Westmead Hospital; University of Sydney	CIDM-PH et al. et al	https://www.gisaid.org	?	?	2020-05-25
Australia/NSW259/2020	EPI_ISL_451524	2020-03-28	Oceania	Australia	New South Wales	Sydney	Oceania	Australia	New South Wales	genome	29408	Human	?	?	B.1	G	Pathology West - NSW Health Pathology	NSW Health Pathology - Institute of Clinical Pathology and Medical Research; Westmead Hospital; University of Sydney	CIDM-PH et al. et al	https://www.gisaid.org	?	?	2020-05-25
Australia/NSW26/2020	EPI_ISL_417389	2020-03-09	Oceania	Australia	New South Wales	Sydney	Oceania	Australia	New South Wales	genome	29782	Human	22	Female	B.4	O	Centre for Infectious Diseases and Microbiology Public Health	NSW Health Pathology - Institute of Clinical Pathology and Medical Research; Westmead Hospital; University of Sydney	Arnott A et al	https://www.gisaid.org	Revealing COVID-19 transmission in Australia by SARS-CoV-2 genome sequencing and agent-based modeling	https://www.nature.com/articles/s41591-020-1000-7	2020-03-25
Australia/NSW260/2020	EPI_ISL_451525	2020-03-26	Oceania	Australia	New South Wales	Sydney	Oceania	Australia	New South Wales	genome	29408	Human	?	?	B.2	O	Pathology West - NSW Health Pathology	NSW Health Pathology - Institute of Clinical Pathology and Medical Research; Westmead Hospital; University of Sydney	CIDM-PH et al. et al	https://www.gisaid.org	?	?	2020-05-25
Australia/NSW2608/2020	EPI_ISL_500717	2020-07-25	Oceania	Australia	New South Wales		Oceania	Australia	New South Wales	genome	29783	Human	22	Male	B.1.1.25	GR	Area of Virology, Serology and Virology Division (SAViD), New South Wales Health Pathology Randwick	Area of Virology, Serology and Virology Division (SAViD), New South Wales Health Pathology Randwick	Rawlinson et al	https://www.gisaid.org	?	?	2020-07-29
Australia/NSW261/2020	EPI_ISL_451526	2020-03-27	Oceania	Australia	New South Wales	Sydney	Oceania	Australia	New South Wales	genome	29408	Human	?	?	B.1.1	G	Pathology West - NSW Health Pathology	NSW Health Pathology - Institute of Clinical Pathology and Medical Research; Westmead Hospital; University of Sydney	CIDM-PH et al. et al	https://www.gisaid.org	?	?	2020-05-25
Australia/NSW2616/2020	EPI_ISL_527063	2020-07-27	Oceania	Australia	New South Wales		Oceania	Australia	New South Wales	genome	29783	Human	31	Male	B.1.1.25	GR	Area of Virology, Serology and Virology Division (SAViD), New South Wales Health Pathology Randwick	Area of Virology, Serology and Virology Division (SAViD), New South Wales Health Pathology Randwick	Rawlinson et al	https://www.gisaid.org	?	?	2020-09-03
Australia/NSW262/2020	EPI_ISL_451527	2020-03-27	Oceania	Australia	New South Wales	Sydney	Oceania	Australia	New South Wales	genome	29408	Human	?	?	B.1.31	G	Pathology West - NSW Health Pathology	NSW Health Pathology - Institute of Clinical Pathology and Medical Research; Westmead Hospital; University of Sydney	CIDM-PH et al. et al	https://www.gisaid.org	?	?	2020-05-25
Australia/NSW263/2020	EPI_ISL_451528	2020-03-27	Oceania	Australia	New South Wales	Sydney	Oceania	Australia	New South Wales	genome	29408	Human	?	?	B.1	G	Pathology West - NSW Health Pathology	NSW Health Pathology - Institute of Clinical Pathology and Medical Research; Westmead Hospital; University of Sydney	CIDM-PH et al. et al	https://www.gisaid.org	?	?	2020-05-25
Australia/NSW264/2020	EPI_ISL_451529	2020-03-26	Oceania	Australia	New South Wales	Sydney	Oceania	Australia	New South Wales	genome	29408	Human	?	?	B.2	O	Pathology West - NSW Health Pathology	NSW Health Pathology - Institute of Clinical Pathology and Medical Research; Westmead Hospital; University of Sydney	CIDM-PH et al. et al	https://www.gisaid.org	?	?	2020-05-25
Australia/NSW2647/2020	EPI_ISL_527064	2020-07-30	Oceania	Australia	New South Wales		Oceania	Australia	New South Wales	genome	29783	Human	28	Female	B.1.1.25	GR	Area of Virology, Serology and Virology Division (SAViD), New South Wales Health Pathology Randwick	Area of Virology, Serology and Virology Division (SAViD), New South Wales Health Pathology Randwick	Rawlinson et al	https://www.gisaid.org	?	?	2020-09-03
Australia/NSW265/2020	EPI_ISL_451530	2020-03-28	Oceania	Australia	New South Wales	Sydney	Oceania	Australia	New South Wales	genome	29408	Human	?	?	B.2	O	Pathology Sydney South West - NSW Health Pathology	NSW Health Pathology - Institute of Clinical Pathology and Medical Research; Westmead Hospital; University of Sydney	CIDM-PH et al. et al	https://www.gisaid.org	?	?	2020-05-25
Australia/NSW266/2020	EPI_ISL_451531	2020-03-28	Oceania	Australia	New South Wales	Sydney	Oceania	Australia	New South Wales	genome	29408	Human	?	?	B.2.1	O	Pathology Sydney South West - NSW Health Pathology	NSW Health Pathology - Institute of Clinical Pathology and Medical Research; Westmead Hospital; University of Sydney	CIDM-PH et al. et al	https://www.gisaid.org	?	?	2020-05-25
Australia/NSW267/2020	EPI_ISL_451532	2020-04-05	Oceania	Australia	New South Wales	Sydney	Oceania	Australia	New South Wales	genome	29408	Human	?	?	A.2	O	Pathology West - NSW Health Pathology	NSW Health Pathology - Institute of Clinical Pathology and Medical Research; Westmead Hospital; University of Sydney	CIDM-PH et al. et al	https://www.gisaid.org	?	?	2020-05-25
Australia/NSW268/2020	EPI_ISL_451533	2020-03-30	Oceania	Australia	New South Wales	Sydney	Oceania	Australia	New South Wales	genome	29399	Human	?	?	B.1	G	Pathology Sydney South West - NSW Health Pathology	NSW Health Pathology - Institute of Clinical Pathology and Medical Research; Westmead Hospital; University of Sydney	CIDM-PH et al. et al	https://www.gisaid.org	?	?	2020-05-25
Australia/NSW269/2020	EPI_ISL_451534	2020-04-03	Oceania	Australia	New South Wales	Sydney	Oceania	Australia	New South Wales	genome	29408	Human	?	?	B.1	G	Medlab Pathology	NSW Health Pathology - Institute of Clinical Pathology and Medical Research; Westmead Hospital; University of Sydney	CIDM-PH et al. et al	https://www.gisaid.org	?	?	2020-05-25
Australia/NSW27/2020	EPI_ISL_417390	2020-03-08	Oceania	Australia	New South Wales	Sydney	Oceania	Australia	New South Wales	genome	29782	Human	72	Male	B.1.1	GR	Centre for Infectious Diseases and Microbiology Public Health	NSW Health Pathology - Institute of Clinical Pathology and Medical Research; Westmead Hospital; University of Sydney	Sadsad R et al	https://www.gisaid.org	Revealing COVID-19 transmission in Australia by SARS-CoV-2 genome sequencing and agent-based modeling	https://www.nature.com/articles/s41591-020-1000-7	2020-03-25
Australia/NSW270/2020	EPI_ISL_451535	2020-04-02	Oceania	Australia	New South Wales	Sydney	Oceania	Australia	New South Wales	genome	29408	Human	?	?	B.3	O	Pathology West - NSW Health Pathology	NSW Health Pathology - Institute of Clinical Pathology and Medical Research; Westmead Hospital; University of Sydney	CIDM-PH et al. et al	https://www.gisaid.org	?	?	2020-05-25
Australia/NSW271/2020	EPI_ISL_451536	2020-03-27	Oceania	Australia	New South Wales	Sydney	Oceania	Australia	New South Wales	genome	29408	Human	?	?	B.6	O	Pathology Sydney South West - NSW Health Pathology	NSW Health Pathology - Institute of Clinical Pathology and Medical Research; Westmead Hospital; University of Sydney	CIDM-PH et al. et al	https://www.gisaid.org	?	?	2020-05-25
Australia/NSW2716/2020	EPI_ISL_527179	2020-08-24	Oceania	Australia	New South Wales		Oceania	Australia	New South Wales	genome	29783	Human	64	Male	B.1.1.25	GR	Area of Virology, Serology and Virology Division (SAViD), New South Wales Health Pathology Randwick	Area of Virology, Serology and Virology Division (SAViD), New South Wales Health Pathology Randwick	Rawlinson et al	https://www.gisaid.org	?	?	2020-09-03
Australia/NSW2717/2020	EPI_ISL_527180	2020-08-25	Oceania	Australia	New South Wales		Oceania	Australia	New South Wales	genome	29783	Human	51	Female	B.1.1.25	GR	Area of Virology, Serology and Virology Division (SAViD), New South Wales Health Pathology Randwick	Area of Virology, Serology and Virology Division (SAViD), New South Wales Health Pathology Randwick	Rawlinson et al	https://www.gisaid.org	?	?	2020-09-03
Australia/NSW2718/2020	EPI_ISL_527400	2020-08-26	Oceania	Australia	New South Wales		Oceania	Australia	New South Wales	genome	29783	Human	79	Male	B.1.1.25	GR	Area of Virology, Serology and Virology Division (SAViD), New South Wales Health Pathology Randwick	Area of Virology, Serology and Virology Division (SAViD), New South Wales Health Pathology Randwick	Rawlinson et al	https://www.gisaid.org	?	?	2020-09-04
Australia/NSW272/2020	EPI_ISL_451537	2020-04-04	Oceania	Australia	New South Wales	Sydney	Oceania	Australia	New South Wales	genome	29408	Human	?	?	A.2	O	Pathology West - NSW Health Pathology	NSW Health Pathology - Institute of Clinical Pathology and Medical Research; Westmead Hospital; University of Sydney	CIDM-PH et al. et al	https://www.gisaid.org	?	?	2020-05-25
Australia/NSW2722/2020	EPI_ISL_530334	2020-08-31	Oceania	Australia	New South Wales		Oceania	Australia	New South Wales	genome	29783	Human	38	Female	B.1.1.25	GR	Area of Virology, Serology and Virology Division (SAViD), New South Wales Health Pathology Randwick	Area of Virology, Serology and Virology Division (SAViD), New South Wales Health Pathology Randwick	Rawlinson et al	https://www.gisaid.org	?	?	2020-09-11
Australia/NSW2723/2020	EPI_ISL_530335	2020-08-31	Oceania	Australia	New South Wales		Oceania	Australia	New South Wales	genome	29783	Human	56	Male	B.1.1.25	GR	Area of Virology, Serology and Virology Division (SAViD), New South Wales Health Pathology Randwick	Area of Virology, Serology and Virology Division (SAViD), New South Wales Health Pathology Randwick	Rawlinson et al	https://www.gisaid.org	?	?	2020-09-11
Australia/NSW273/2020	EPI_ISL_451538	2020-03-31	Oceania	Australia	New South Wales	Sydney	Oceania	Australia	New South Wales	genome	29408	Human	?	?	B.1	G	Pathology West - NSW Health Pathology	NSW Health Pathology - Institute of Clinical Pathology and Medical Research; Westmead Hospital; University of Sydney	CIDM-PH et al. et al	https://www.gisaid.org	?	?	2020-05-25
Australia/NSW2738/2020	EPI_ISL_530336	2020-09-02	Oceania	Australia	New South Wales		Oceania	Australia	New South Wales	genome	29783	Human	29	Male	B.1.1.25	GR	Area of Virology, Serology and Virology Division (SAViD), New South Wales Health Pathology Randwick	Area of Virology, Serology and Virology Division (SAViD), New South Wales Health Pathology Randwick	Rawlinson et al	https://www.gisaid.org	?	?	2020-09-11
Australia/NSW2739/2020	EPI_ISL_530337	2020-08-29	Oceania	Australia	New South Wales		Oceania	Australia	New South Wales	genome	29783	Human	37	Male	B.1.1.25	GR	Area of Virology, Serology and Virology Division (SAViD), New South Wales Health Pathology Randwick	Area of Virology, Serology and Virology Division (SAViD), New South Wales Health Pathology Randwick	Rawlinson et al	https://www.gisaid.org	?	?	2020-09-11
Australia/NSW2741/2020	EPI_ISL_530338	2020-08-26	Oceania	Australia	New South Wales		Oceania	Australia	New South Wales	genome	29783	Human	29	Female	B.1.1.25	GR	Area of Virology, Serology and Virology Division (SAViD), New South Wales Health Pathology Randwick	Area of Virology, Serology and Virology Division (SAViD), New South Wales Health Pathology Randwick	Rawlinson et al	https://www.gisaid.org	?	?	2020-09-11
Australia/NSW2749/2020	EPI_ISL_530339	2020-09-01	Oceania	Australia	New South Wales		Oceania	Australia	New South Wales	genome	29783	Human	28	Male	B.1.1.25	GR	Area of Virology, Serology and Virology Division (SAViD), New South Wales Health Pathology Randwick	Area of Virology, Serology and Virology Division (SAViD), New South Wales Health Pathology Randwick	Rawlinson et al	https://www.gisaid.org	?	?	2020-09-11
Australia/NSW275/2020	EPI_ISL_451539	2020-04-05	Oceania	Australia	New South Wales	Sydney	Oceania	Australia	New South Wales	genome	29408	Human	?	?	B.6	O	Pathology West - NSW Health Pathology	NSW Health Pathology - Institute of Clinical Pathology and Medical Research; Westmead Hospital; University of Sydney	CIDM-PH et al. et al	https://www.gisaid.org	?	?	2020-05-25
Australia/NSW2750/2020	EPI_ISL_530340	2020-09-02	Oceania	Australia	New South Wales		Oceania	Australia	New South Wales	genome	29783	Human	24	Female	B.1.1.25	GR	Area of Virology, Serology and Virology Division (SAViD), New South Wales Health Pathology Randwick	Area of Virology, Serology and Virology Division (SAViD), New South Wales Health Pathology Randwick	Rawlinson et al	https://www.gisaid.org	?	?	2020-09-11
Australia/NSW276/2020	EPI_ISL_451540	2020-03-20	Oceania	Australia	New South Wales	Sydney	Oceania	Australia	New South Wales	genome	29408	Human	?	?	B.1.1	G	ACT pathology	NSW Health Pathology - Institute of Clinical Pathology and Medical Research; Westmead Hospital; University of Sydney	CIDM-PH et al. et al	https://www.gisaid.org	?	?	2020-05-25
Australia/NSW277/2020	EPI_ISL_451541	2020-04-02	Oceania	Australia	New South Wales	Sydney	Oceania	Australia	New South Wales	genome	29408	Human	?	?	B.1.1	G	Pathology West - NSW Health Pathology	NSW Health Pathology - Institute of Clinical Pathology and Medical Research; Westmead Hospital; University of Sydney	CIDM-PH et al. et al	https://www.gisaid.org	?	?	2020-05-25
Australia/NSW278/2020	EPI_ISL_451542	2020-03-27	Oceania	Australia	New South Wales	Sydney	Oceania	Australia	New South Wales	genome	29408	Human	?	?	B.1.1	G	Pathology Sydney South West - NSW Health Pathology	NSW Health Pathology - Institute of Clinical Pathology and Medical Research; Westmead Hospital; University of Sydney	CIDM-PH et al. et al	https://www.gisaid.org	?	?	2020-05-25
Australia/NSW279/2020	EPI_ISL_451543	2020-03-28	Oceania	Australia	New South Wales	Sydney	Oceania	Australia	New South Wales	genome	29408	Human	?	?	B.1	G	Pathology Sydney South West - NSW Health Pathology	NSW Health Pathology - Institute of Clinical Pathology and Medical Research; Westmead Hospital; University of Sydney	CIDM-PH et al. et al	https://www.gisaid.org	?	?	2020-05-25
Australia/NSW28/2020	EPI_ISL_417391	2020-03-08	Oceania	Australia	New South Wales	Sydney	Oceania	Australia	New South Wales	genome	29782	Human	37	Female	B.4	O	Centre for Infectious Diseases and Microbiology Public Health	NSW Health Pathology - Institute of Clinical Pathology and Medical Research; Westmead Hospital; University of Sydney	Carter I et al	https://www.gisaid.org	Revealing COVID-19 transmission in Australia by SARS-CoV-2 genome sequencing and agent-based modeling	https://www.nature.com/articles/s41591-020-1000-7	2020-03-25
Australia/NSW280/2020	EPI_ISL_451544	2020-03-24	Oceania	Australia	New South Wales	Sydney	Oceania	Australia	New South Wales	genome	29408	Human	?	?	B.1	G	Pathology Sydney South West - NSW Health Pathology	NSW Health Pathology - Institute of Clinical Pathology and Medical Research; Westmead Hospital; University of Sydney	CIDM-PH et al. et al	https://www.gisaid.org	?	?	2020-05-25
Australia/NSW281/2020	EPI_ISL_451545	2020-03-24	Oceania	Australia	New South Wales	Sydney	Oceania	Australia	New South Wales	genome	29408	Human	?	?	B.1	G	Laverty Pathology	NSW Health Pathology - Institute of Clinical Pathology and Medical Research; Westmead Hospital; University of Sydney	CIDM-PH et al. et al	https://www.gisaid.org	?	?	2020-05-25
Australia/NSW282/2020	EPI_ISL_451546	2020-04-01	Oceania	Australia	New South Wales	Sydney	Oceania	Australia	New South Wales	genome	29408	Human	?	?	B.1.23	G	Pathology West - NSW Health Pathology	NSW Health Pathology - Institute of Clinical Pathology and Medical Research; Westmead Hospital; University of Sydney	CIDM-PH et al. et al	https://www.gisaid.org	?	?	2020-05-25
Australia/NSW283/2020	EPI_ISL_451547	2020-04-01	Oceania	Australia	New South Wales	Sydney	Oceania	Australia	New South Wales	genome	29408	Human	?	?	B.1.23	G	Pathology West - NSW Health Pathology	NSW Health Pathology - Institute of Clinical Pathology and Medical Research; Westmead Hospital; University of Sydney	CIDM-PH et al. et al	https://www.gisaid.org	?	?	2020-05-25
Australia/NSW284/2020	EPI_ISL_451548	2020-04-02	Oceania	Australia	New South Wales	Sydney	Oceania	Australia	New South Wales	genome	29408	Human	?	?	B.1	G	Childrens Hospital Westmead	NSW Health Pathology - Institute of Clinical Pathology and Medical Research; Westmead Hospital; University of Sydney	CIDM-PH et al. et al	https://www.gisaid.org	?	?	2020-05-25
Australia/NSW285/2020	EPI_ISL_451549	2020-04-01	Oceania	Australia	New South Wales	Sydney	Oceania	Australia	New South Wales	genome	29408	Human	?	?	A.2	O	Pathology Sydney South West - NSW Health Pathology	NSW Health Pathology - Institute of Clinical Pathology and Medical Research; Westmead Hospital; University of Sydney	CIDM-PH et al. et al	https://www.gisaid.org	?	?	2020-05-25
Australia/NSW286/2020	EPI_ISL_451550	2020-04-03	Oceania	Australia	New South Wales	Sydney	Oceania	Australia	New South Wales	genome	29408	Human	?	?	B.1.23	G	Pathology West - NSW Health Pathology	NSW Health Pathology - Institute of Clinical Pathology and Medical Research; Westmead Hospital; University of Sydney	CIDM-PH et al. et al	https://www.gisaid.org	?	?	2020-05-25
Australia/NSW287/2020	EPI_ISL_451551	2020-04-03	Oceania	Australia	New South Wales	Sydney	Oceania	Australia	New South Wales	genome	29408	Human	?	?	B.1.1	G	Pathology West - NSW Health Pathology	NSW Health Pathology - Institute of Clinical Pathology and Medical Research; Westmead Hospital; University of Sydney	CIDM-PH et al. et al	https://www.gisaid.org	?	?	2020-05-25
Australia/NSW288/2020	EPI_ISL_451552	2020-03-30	Oceania	Australia	New South Wales	Sydney	Oceania	Australia	New South Wales	genome	29408	Human	?	?	A.2	O	Pathology North - NSW Health Pathology	NSW Health Pathology - Institute of Clinical Pathology and Medical Research; Westmead Hospital; University of Sydney	CIDM-PH et al. et al	https://www.gisaid.org	?	?	2020-05-25
Australia/NSW289/2020	EPI_ISL_451553	2020-03-31	Oceania	Australia	New South Wales	Sydney	Oceania	Australia	New South Wales	genome	29408	Human	?	?	B.1	G	Medlab Pathology	NSW Health Pathology - Institute of Clinical Pathology and Medical Research; Westmead Hospital; University of Sydney	CIDM-PH et al. et al	https://www.gisaid.org	?	?	2020-05-25
Australia/NSW29/2020	EPI_ISL_427651	2020-03-08	Oceania	Australia	New South Wales	Sydney	Oceania	Australia	New South Wales	genome	29408	Human	?	?	B.2	O	Centre for Infectious Diseases and Microbiology Public Health	NSW Health Pathology - Institute of Clinical Pathology and Medical Research; Westmead Hospital; University of Sydney	Arnott A et al	https://www.gisaid.org	Revealing COVID-19 transmission in Australia by SARS-CoV-2 genome sequencing and agent-based modeling	https://www.nature.com/articles/s41591-020-1000-7	2020-04-19
Australia/NSW290/2020	EPI_ISL_451554	2020-04-02	Oceania	Australia	New South Wales	Sydney	Oceania	Australia	New South Wales	genome	29408	Human	?	?	B.1.5	G	Medlab Pathology	NSW Health Pathology - Institute of Clinical Pathology and Medical Research; Westmead Hospital; University of Sydney	CIDM-PH et al. et al	https://www.gisaid.org	?	?	2020-05-25
Australia/NSW291/2020	EPI_ISL_451555	2020-04-03	Oceania	Australia	New South Wales	Sydney	Oceania	Australia	New South Wales	genome	29408	Human	?	?	B.1.1	G	Medlab Pathology	NSW Health Pathology - Institute of Clinical Pathology and Medical Research; Westmead Hospital; University of Sydney	CIDM-PH et al. et al	https://www.gisaid.org	?	?	2020-05-25
Australia/NSW292/2020	EPI_ISL_451556	2020-03-30	Oceania	Australia	New South Wales	Sydney	Oceania	Australia	New South Wales	genome	29408	Human	?	?	B.1	G	Pathology West - NSW Health Pathology	NSW Health Pathology - Institute of Clinical Pathology and Medical Research; Westmead Hospital; University of Sydney	CIDM-PH et al. et al	https://www.gisaid.org	?	?	2020-05-25
Australia/NSW293/2020	EPI_ISL_451557	2020-03-31	Oceania	Australia	New South Wales	Sydney	Oceania	Australia	New South Wales	genome	29408	Human	?	?	A	O	Pathology West - NSW Health Pathology	NSW Health Pathology - Institute of Clinical Pathology and Medical Research; Westmead Hospital; University of Sydney	CIDM-PH et al. et al	https://www.gisaid.org	?	?	2020-05-25
Australia/NSW294/2020	EPI_ISL_451558	2020-04-08	Oceania	Australia	New South Wales	Sydney	Oceania	Australia	New South Wales	genome	29408	Human	?	?	B.1.1.33	G	Medlab Pathology	NSW Health Pathology - Institute of Clinical Pathology and Medical Research; Westmead Hospital; University of Sydney	CIDM-PH et al. et al	https://www.gisaid.org	?	?	2020-05-25
Australia/NSW295/2020	EPI_ISL_451559	2020-04-04	Oceania	Australia	New South Wales	Sydney	Oceania	Australia	New South Wales	genome	29408	Human	?	?	B.4	O	Pathology Sydney South West - NSW Health Pathology	NSW Health Pathology - Institute of Clinical Pathology and Medical Research; Westmead Hospital; University of Sydney	CIDM-PH et al. et al	https://www.gisaid.org	?	?	2020-05-25
Australia/NSW296/2020	EPI_ISL_451560	2020-04-04	Oceania	Australia	New South Wales	Sydney	Oceania	Australia	New South Wales	genome	29408	Human	?	?	B.1.1	G	Pathology Sydney South West - NSW Health Pathology	NSW Health Pathology - Institute of Clinical Pathology and Medical Research; Westmead Hospital; University of Sydney	CIDM-PH et al. et al	https://www.gisaid.org	?	?	2020-05-25
Australia/NSW297/2020	EPI_ISL_451561	2020-04-02	Oceania	Australia	New South Wales	Sydney	Oceania	Australia	New South Wales	genome	29408	Human	?	?	B.2	O	Pathology Sydney South West - NSW Health Pathology	NSW Health Pathology - Institute of Clinical Pathology and Medical Research; Westmead Hospital; University of Sydney	CIDM-PH et al. et al	https://www.gisaid.org	?	?	2020-05-25
Australia/NSW298/2020	EPI_ISL_451562	2020-04-04	Oceania	Australia	New South Wales	Sydney	Oceania	Australia	New South Wales	genome	29408	Human	?	?	B.1	G	Pathology Sydney South West - NSW Health Pathology	NSW Health Pathology - Institute of Clinical Pathology and Medical Research; Westmead Hospital; University of Sydney	CIDM-PH et al. et al	https://www.gisaid.org	?	?	2020-05-25
Australia/NSW299/2020	EPI_ISL_451563	2020-03-25	Oceania	Australia	New South Wales	Sydney	Oceania	Australia	New South Wales	genome	29408	Human	?	?	B.1	G	Pathology Sydney South West - NSW Health Pathology	NSW Health Pathology - Institute of Clinical Pathology and Medical Research; Westmead Hospital; University of Sydney	CIDM-PH et al. et al	https://www.gisaid.org	?	?	2020-05-25
Australia/NSW300/2020	EPI_ISL_451564	2020-04-01	Oceania	Australia	New South Wales	Sydney	Oceania	Australia	New South Wales	genome	29408	Human	?	?	A.2	O	Pathology Sydney South West - NSW Health Pathology	NSW Health Pathology - Institute of Clinical Pathology and Medical Research; Westmead Hospital; University of Sydney	CIDM-PH et al. et al	https://www.gisaid.org	?	?	2020-05-25
Australia/NSW301/2020	EPI_ISL_451565	2020-04-03	Oceania	Australia	New South Wales	Sydney	Oceania	Australia	New South Wales	genome	29408	Human	?	?	B.4	O	Pathology Sydney South West - NSW Health Pathology	NSW Health Pathology - Institute of Clinical Pathology and Medical Research; Westmead Hospital; University of Sydney	CIDM-PH et al. et al	https://www.gisaid.org	?	?	2020-05-25
Australia/NSW302/2020	EPI_ISL_451566	2020-04-08	Oceania	Australia	New South Wales	Sydney	Oceania	Australia	New South Wales	genome	29408	Human	?	?	B.1	G	Pathology West - NSW Health Pathology	NSW Health Pathology - Institute of Clinical Pathology and Medical Research; Westmead Hospital; University of Sydney	CIDM-PH et al. et al	https://www.gisaid.org	?	?	2020-05-25
Australia/NSW303/2020	EPI_ISL_451567	2020-03-30	Oceania	Australia	New South Wales	Sydney	Oceania	Australia	New South Wales	genome	29408	Human	?	?	B.1.1	G	Medlab Pathology	NSW Health Pathology - Institute of Clinical Pathology and Medical Research; Westmead Hospital; University of Sydney	CIDM-PH et al. et al	https://www.gisaid.org	?	?	2020-05-25
Australia/NSW304/2020	EPI_ISL_451568	2020-04-02	Oceania	Australia	New South Wales	Sydney	Oceania	Australia	New South Wales	genome	29408	Human	?	?	B.1	G	Pathology West - NSW Health Pathology	NSW Health Pathology - Institute of Clinical Pathology and Medical Research; Westmead Hospital; University of Sydney	CIDM-PH et al. et al	https://www.gisaid.org	?	?	2020-05-25
Australia/NSW305/2020	EPI_ISL_451569	2020-03-27	Oceania	Australia	New South Wales	Sydney	Oceania	Australia	New South Wales	genome	29408	Human	?	?	B.1	G	Pathology West - NSW Health Pathology	NSW Health Pathology - Institute of Clinical Pathology and Medical Research; Westmead Hospital; University of Sydney	CIDM-PH et al. et al	https://www.gisaid.org	?	?	2020-05-25
Australia/NSW306/2020	EPI_ISL_451570	2020-04-01	Oceania	Australia	New South Wales	Sydney	Oceania	Australia	New South Wales	genome	29408	Human	?	?	B.1	G	Pathology West - NSW Health Pathology	NSW Health Pathology - Institute of Clinical Pathology and Medical Research; Westmead Hospital; University of Sydney	CIDM-PH et al. et al	https://www.gisaid.org	?	?	2020-05-25
Australia/NSW307/2020	EPI_ISL_451571	2020-04-02	Oceania	Australia	New South Wales	Sydney	Oceania	Australia	New South Wales	genome	29408	Human	?	?	A.2	O	Pathology West - NSW Health Pathology	NSW Health Pathology - Institute of Clinical Pathology and Medical Research; Westmead Hospital; University of Sydney	CIDM-PH et al. et al	https://www.gisaid.org	?	?	2020-05-25
Australia/NSW308/2020	EPI_ISL_451572	2020-03-25	Oceania	Australia	New South Wales	Sydney	Oceania	Australia	New South Wales	genome	29408	Human	?	?	B.1	G	Laverty Pathology	NSW Health Pathology - Institute of Clinical Pathology and Medical Research; Westmead Hospital; University of Sydney	CIDM-PH et al. et al	https://www.gisaid.org	?	?	2020-05-25
Australia/NSW309/2020	EPI_ISL_451573	2020-04-04	Oceania	Australia	New South Wales	Sydney	Oceania	Australia	New South Wales	genome	29408	Human	?	?	B.1.5	G	Pathology West - NSW Health Pathology	NSW Health Pathology - Institute of Clinical Pathology and Medical Research; Westmead Hospital; University of Sydney	CIDM-PH et al. et al	https://www.gisaid.org	?	?	2020-05-25
Australia/NSW31/2020	EPI_ISL_417392	2020-03-10	Oceania	Australia	New South Wales	Sydney	Oceania	Australia	New South Wales	genome	29785	Human	37	Female	B.4	O	Centre for Infectious Diseases and Microbiology Public Health	NSW Health Pathology - Institute of Clinical Pathology and Medical Research; Westmead Hospital; University of Sydney	Rahman H et al	https://www.gisaid.org	Revealing COVID-19 transmission in Australia by SARS-CoV-2 genome sequencing and agent-based modeling	https://www.nature.com/articles/s41591-020-1000-7	2020-03-25
Australia/NSW310/2020	EPI_ISL_451574	2020-03-26	Oceania	Australia	New South Wales	Sydney	Oceania	Australia	New South Wales	genome	29408	Human	?	?	B.4	O	Australian Clinical Labs	NSW Health Pathology - Institute of Clinical Pathology and Medical Research; Westmead Hospital; University of Sydney	CIDM-PH et al. et al	https://www.gisaid.org	?	?	2020-05-25
Australia/NSW311/2020	EPI_ISL_451575	2020-03-29	Oceania	Australia	New South Wales	Sydney	Oceania	Australia	New South Wales	genome	29408	Human	?	?	B.1	G	Pathology West - NSW Health Pathology	NSW Health Pathology - Institute of Clinical Pathology and Medical Research; Westmead Hospital; University of Sydney	CIDM-PH et al. et al	https://www.gisaid.org	?	?	2020-05-25
Australia/NSW312/2020	EPI_ISL_451576	2020-03-27	Oceania	Australia	New South Wales	Sydney	Oceania	Australia	New South Wales	genome	29408	Human	?	?	B.4	O	Pathology West - NSW Health Pathology	NSW Health Pathology - Institute of Clinical Pathology and Medical Research; Westmead Hospital; University of Sydney	CIDM-PH et al. et al	https://www.gisaid.org	?	?	2020-05-25
Australia/NSW314/2020	EPI_ISL_451577	2020-03-31	Oceania	Australia	New South Wales	Sydney	Oceania	Australia	New South Wales	genome	29408	Human	?	?	B.1	G	Pathology West - NSW Health Pathology	NSW Health Pathology - Institute of Clinical Pathology and Medical Research; Westmead Hospital; University of Sydney	CIDM-PH et al. et al	https://www.gisaid.org	?	?	2020-05-25
Australia/NSW315/2020	EPI_ISL_451578	2020-03-27	Oceania	Australia	New South Wales	Sydney	Oceania	Australia	New South Wales	genome	29408	Human	?	?	B.6	O	Pathology Sydney South West - NSW Health Pathology	NSW Health Pathology - Institute of Clinical Pathology and Medical Research; Westmead Hospital; University of Sydney	CIDM-PH et al. et al	https://www.gisaid.org	?	?	2020-05-25
Australia/NSW316/2020	EPI_ISL_451579	2020-03-30	Oceania	Australia	New South Wales	Sydney	Oceania	Australia	New South Wales	genome	29408	Human	?	?	B.1	G	Pathology West - NSW Health Pathology	NSW Health Pathology - Institute of Clinical Pathology and Medical Research; Westmead Hospital; University of Sydney	CIDM-PH et al. et al	https://www.gisaid.org	?	?	2020-05-25
Australia/NSW317/2020	EPI_ISL_451580	2020-03-31	Oceania	Australia	New South Wales	Sydney	Oceania	Australia	New South Wales	genome	29408	Human	?	?	A.2	O	Pathology West - NSW Health Pathology	NSW Health Pathology - Institute of Clinical Pathology and Medical Research; Westmead Hospital; University of Sydney	CIDM-PH et al. et al	https://www.gisaid.org	?	?	2020-05-25
Australia/NSW318/2020	EPI_ISL_451581	2020-04-01	Oceania	Australia	New South Wales	Sydney	Oceania	Australia	New South Wales	genome	29408	Human	?	?	B.1.1	G	Pathology Sydney South West - NSW Health Pathology	NSW Health Pathology - Institute of Clinical Pathology and Medical Research; Westmead Hospital; University of Sydney	CIDM-PH et al. et al	https://www.gisaid.org	?	?	2020-05-25
Australia/NSW319/2020	EPI_ISL_451582	2020-04-01	Oceania	Australia	New South Wales	Sydney	Oceania	Australia	New South Wales	genome	29408	Human	?	?	B.1	G	Pathology West - NSW Health Pathology	NSW Health Pathology - Institute of Clinical Pathology and Medical Research; Westmead Hospital; University of Sydney	CIDM-PH et al. et al	https://www.gisaid.org	?	?	2020-05-25
Australia/NSW321/2020	EPI_ISL_451583	2020-04-06	Oceania	Australia	New South Wales	Sydney	Oceania	Australia	New South Wales	genome	29408	Human	?	?	B.1	G	Medlab Pathology	NSW Health Pathology - Institute of Clinical Pathology and Medical Research; Westmead Hospital; University of Sydney	CIDM-PH et al. et al	https://www.gisaid.org	?	?	2020-05-25
Australia/NSW322/2020	EPI_ISL_451584	2020-03-28	Oceania	Australia	New South Wales	Sydney	Oceania	Australia	New South Wales	genome	29408	Human	?	?	B.1	G	Pathology West - NSW Health Pathology	NSW Health Pathology - Institute of Clinical Pathology and Medical Research; Westmead Hospital; University of Sydney	CIDM-PH et al. et al	https://www.gisaid.org	?	?	2020-05-25
Australia/NSW323/2020	EPI_ISL_451585	2020-03-27	Oceania	Australia	New South Wales	Sydney	Oceania	Australia	New South Wales	genome	29408	Human	?	?	B.1.1	G	Pathology West - NSW Health Pathology	NSW Health Pathology - Institute of Clinical Pathology and Medical Research; Westmead Hospital; University of Sydney	CIDM-PH et al. et al	https://www.gisaid.org	?	?	2020-05-25
Australia/NSW324/2020	EPI_ISL_451586	2020-03-26	Oceania	Australia	New South Wales	Sydney	Oceania	Australia	New South Wales	genome	29408	Human	?	?	B.1.1	G	Pathology West - NSW Health Pathology	NSW Health Pathology - Institute of Clinical Pathology and Medical Research; Westmead Hospital; University of Sydney	CIDM-PH et al. et al	https://www.gisaid.org	?	?	2020-05-25
Australia/NSW325/2020	EPI_ISL_451587	2020-04-09	Oceania	Australia	New South Wales	Sydney	Oceania	Australia	New South Wales	genome	29408	Human	?	?	B.1.23	G	Pathology North Hunter- NSW Health Pathology	NSW Health Pathology - Institute of Clinical Pathology and Medical Research; Westmead Hospital; University of Sydney	CIDM-PH et al. et al	https://www.gisaid.org	?	?	2020-05-25
Australia/NSW326/2020	EPI_ISL_451588	2020-03-23	Oceania	Australia	New South Wales	Sydney	Oceania	Australia	New South Wales	genome	29408	Human	?	?	B.1	G	ACT pathology	NSW Health Pathology - Institute of Clinical Pathology and Medical Research; Westmead Hospital; University of Sydney	CIDM-PH et al. et al	https://www.gisaid.org	?	?	2020-05-25
Australia/NSW327/2020	EPI_ISL_451589	2020-04-05	Oceania	Australia	New South Wales	Sydney	Oceania	Australia	New South Wales	genome	29408	Human	?	?	B.1.23	G	Pathology North Hunter- NSW Health Pathology	NSW Health Pathology - Institute of Clinical Pathology and Medical Research; Westmead Hospital; University of Sydney	CIDM-PH et al. et al	https://www.gisaid.org	?	?	2020-05-25
Australia/NSW328/2020	EPI_ISL_451590	2020-03-30	Oceania	Australia	New South Wales	Sydney	Oceania	Australia	New South Wales	genome	29408	Human	?	?	A.2	O	ACT pathology	NSW Health Pathology - Institute of Clinical Pathology and Medical Research; Westmead Hospital; University of Sydney	CIDM-PH et al. et al	https://www.gisaid.org	?	?	2020-05-25
Australia/NSW329/2020	EPI_ISL_451591	2020-03-31	Oceania	Australia	New South Wales	Sydney	Oceania	Australia	New South Wales	genome	29408	Human	?	?	B.1.1	G	ACT pathology	NSW Health Pathology - Institute of Clinical Pathology and Medical Research; Westmead Hospital; University of Sydney	CIDM-PH et al. et al	https://www.gisaid.org	?	?	2020-05-25
Australia/NSW33/2020	EPI_ISL_427654	2020-03-06	Oceania	Australia	New South Wales	Sydney	Oceania	Australia	New South Wales	genome	29408	Human	?	?	B.4	O	Centre for Infectious Diseases and Microbiology Public Health	NSW Health Pathology - Institute of Clinical Pathology and Medical Research; Westmead Hospital; University of Sydney	Sadsad R et al	https://www.gisaid.org	Revealing COVID-19 transmission in Australia by SARS-CoV-2 genome sequencing and agent-based modeling	https://www.nature.com/articles/s41591-020-1000-7	2020-04-19
Australia/NSW330/2020	EPI_ISL_451592	2020-03-20	Oceania	Australia	New South Wales	Sydney	Oceania	Australia	New South Wales	genome	29408	Human	?	?	A.2	O	ACT pathology	NSW Health Pathology - Institute of Clinical Pathology and Medical Research; Westmead Hospital; University of Sydney	CIDM-PH et al. et al	https://www.gisaid.org	?	?	2020-05-25
Australia/NSW331/2020	EPI_ISL_451593	2020-03-25	Oceania	Australia	New South Wales	Sydney	Oceania	Australia	New South Wales	genome	29408	Human	?	?	A.1	O	ACT pathology	NSW Health Pathology - Institute of Clinical Pathology and Medical Research; Westmead Hospital; University of Sydney	CIDM-PH et al. et al	https://www.gisaid.org	?	?	2020-05-25
Australia/NSW332/2020	EPI_ISL_451594	2020-04-11	Oceania	Australia	New South Wales	Sydney	Oceania	Australia	New South Wales	genome	29408	Human	?	?	B.1.1.33	G	Childrens Hospital Westmead	NSW Health Pathology - Institute of Clinical Pathology and Medical Research; Westmead Hospital; University of Sydney	CIDM-PH et al. et al	https://www.gisaid.org	?	?	2020-05-25
Australia/NSW333/2020	EPI_ISL_451595	2020-03-23	Oceania	Australia	New South Wales	Sydney	Oceania	Australia	New South Wales	genome	29408	Human	?	?	B.4	O	ACT pathology	NSW Health Pathology - Institute of Clinical Pathology and Medical Research; Westmead Hospital; University of Sydney	CIDM-PH et al. et al	https://www.gisaid.org	?	?	2020-05-25
Australia/NSW334/2020	EPI_ISL_451596	2020-03-23	Oceania	Australia	New South Wales	Sydney	Oceania	Australia	New South Wales	genome	29408	Human	?	?	B.2.6	O	ACT pathology	NSW Health Pathology - Institute of Clinical Pathology and Medical Research; Westmead Hospital; University of Sydney	CIDM-PH et al. et al	https://www.gisaid.org	?	?	2020-05-25
Australia/NSW335/2020	EPI_ISL_451597	2020-04-08	Oceania	Australia	New South Wales	Sydney	Oceania	Australia	New South Wales	genome	29408	Human	?	?	A.1	O	Medlab Pathology	NSW Health Pathology - Institute of Clinical Pathology and Medical Research; Westmead Hospital; University of Sydney	CIDM-PH et al. et al	https://www.gisaid.org	?	?	2020-05-25
Australia/NSW336/2020	EPI_ISL_451598	2020-03-28	Oceania	Australia	New South Wales	Sydney	Oceania	Australia	New South Wales	genome	29408	Human	?	?	B.1.5	G	ACT pathology	NSW Health Pathology - Institute of Clinical Pathology and Medical Research; Westmead Hospital; University of Sydney	CIDM-PH et al. et al	https://www.gisaid.org	?	?	2020-05-25
Australia/NSW337/2020	EPI_ISL_451599	2020-03-31	Oceania	Australia	New South Wales	Sydney	Oceania	Australia	New South Wales	genome	29408	Human	?	?	B.4	O	Australian Clinical Labs	NSW Health Pathology - Institute of Clinical Pathology and Medical Research; Westmead Hospital; University of Sydney	CIDM-PH et al. et al	https://www.gisaid.org	?	?	2020-05-25
Australia/NSW338/2020	EPI_ISL_451600	2020-04-05	Oceania	Australia	New South Wales	Sydney	Oceania	Australia	New South Wales	genome	29408	Human	?	?	B.1.23	G	Pathology North Hunter- NSW Health Pathology	NSW Health Pathology - Institute of Clinical Pathology and Medical Research; Westmead Hospital; University of Sydney	CIDM-PH et al. et al	https://www.gisaid.org	?	?	2020-05-25
Australia/NSW339/2020	EPI_ISL_451601	2020-03-25	Oceania	Australia	New South Wales	Sydney	Oceania	Australia	New South Wales	genome	29408	Human	?	?	B.1.23	G	Douglas Hanly Moir Pathology	NSW Health Pathology - Institute of Clinical Pathology and Medical Research; Westmead Hospital; University of Sydney	CIDM-PH et al. et al	https://www.gisaid.org	?	?	2020-05-25
Australia/NSW34/2020	EPI_ISL_427655	2020-03-11	Oceania	Australia	New South Wales	Sydney	Oceania	Australia	New South Wales	genome	29408	Human	?	?	B.4	O	Centre for Infectious Diseases and Microbiology Public Health	NSW Health Pathology - Institute of Clinical Pathology and Medical Research; Westmead Hospital; University of Sydney	Draper J et al	https://www.gisaid.org	Revealing COVID-19 transmission in Australia by SARS-CoV-2 genome sequencing and agent-based modeling	https://www.nature.com/articles/s41591-020-1000-7	2020-04-19
Australia/NSW340/2020	EPI_ISL_451602	2020-03-24	Oceania	Australia	New South Wales	Sydney	Oceania	Australia	New South Wales	genome	29408	Human	?	?	B.1	G	Laverty Pathology	NSW Health Pathology - Institute of Clinical Pathology and Medical Research; Westmead Hospital; University of Sydney	CIDM-PH et al. et al	https://www.gisaid.org	?	?	2020-05-25
Australia/NSW341/2020	EPI_ISL_451603	2020-04-01	Oceania	Australia	New South Wales	Sydney	Oceania	Australia	New South Wales	genome	29408	Human	?	?	B.1.8	G	Pathology Sydney South West - NSW Health Pathology	NSW Health Pathology - Institute of Clinical Pathology and Medical Research; Westmead Hospital; University of Sydney	CIDM-PH et al. et al	https://www.gisaid.org	?	?	2020-05-25
Australia/NSW342/2020	EPI_ISL_451604	2020-03-29	Oceania	Australia	New South Wales	Sydney	Oceania	Australia	New South Wales	genome	29408	Human	?	?	B.1	G	Pathology North - NSW Health Pathology	NSW Health Pathology - Institute of Clinical Pathology and Medical Research; Westmead Hospital; University of Sydney	CIDM-PH et al. et al	https://www.gisaid.org	?	?	2020-05-25
Australia/NSW344/2020	EPI_ISL_451605	2020-04-02	Oceania	Australia	New South Wales	Sydney	Oceania	Australia	New South Wales	genome	29408	Human	?	?	B.1	G	Childrens Hospital Westmead	NSW Health Pathology - Institute of Clinical Pathology and Medical Research; Westmead Hospital; University of Sydney	CIDM-PH et al. et al	https://www.gisaid.org	?	?	2020-05-25
Australia/NSW345/2020	EPI_ISL_451606	2020-04-01	Oceania	Australia	New South Wales	Sydney	Oceania	Australia	New South Wales	genome	29408	Human	?	?	B.1.23	G	Pathology West - NSW Health Pathology	NSW Health Pathology - Institute of Clinical Pathology and Medical Research; Westmead Hospital; University of Sydney	CIDM-PH et al. et al	https://www.gisaid.org	?	?	2020-05-25
Australia/NSW346/2020	EPI_ISL_451607	2020-03-30	Oceania	Australia	New South Wales	Sydney	Oceania	Australia	New South Wales	genome	29408	Human	?	?	B.1	G	Pathology West - NSW Health Pathology	NSW Health Pathology - Institute of Clinical Pathology and Medical Research; Westmead Hospital; University of Sydney	CIDM-PH et al. et al	https://www.gisaid.org	?	?	2020-05-25
Australia/NSW347/2020	EPI_ISL_451608	2020-03-27	Oceania	Australia	New South Wales	Sydney	Oceania	Australia	New South Wales	genome	29408	Human	?	?	A	O	Pathology Sydney South West - NSW Health Pathology	NSW Health Pathology - Institute of Clinical Pathology and Medical Research; Westmead Hospital; University of Sydney	CIDM-PH et al. et al	https://www.gisaid.org	?	?	2020-05-25
Australia/NSW348/2020	EPI_ISL_451609	2020-03-23	Oceania	Australia	New South Wales	Sydney	Oceania	Australia	New South Wales	genome	29408	Human	?	?	B.1	G	Laverty Pathology	NSW Health Pathology - Institute of Clinical Pathology and Medical Research; Westmead Hospital; University of Sydney	CIDM-PH et al. et al	https://www.gisaid.org	?	?	2020-05-25
Australia/NSW349/2020	EPI_ISL_451610	2020-04-02	Oceania	Australia	New South Wales	Sydney	Oceania	Australia	New South Wales	genome	29399	Human	?	?	B.1.3	G	Medlab Pathology	NSW Health Pathology - Institute of Clinical Pathology and Medical Research; Westmead Hospital; University of Sydney	CIDM-PH et al. et al	https://www.gisaid.org	?	?	2020-05-25
Australia/NSW35/2020	EPI_ISL_417393	2020-03-08	Oceania	Australia	New South Wales	Sydney	Oceania	Australia	New South Wales	genome	29409	Human	37	Female	B.4	O	Centre for Infectious Diseases and Microbiology Public Health	NSW Health Pathology - Institute of Clinical Pathology and Medical Research; Westmead Hospital; University of Sydney	Holmes EC et al	https://www.gisaid.org	Revealing COVID-19 transmission in Australia by SARS-CoV-2 genome sequencing and agent-based modeling	https://www.nature.com/articles/s41591-020-1000-7	2020-03-25
Australia/NSW350/2020	EPI_ISL_451611	2020-03-24	Oceania	Australia	New South Wales	Sydney	Oceania	Australia	New South Wales	genome	29408	Human	?	?	A.1	O	Laverty Pathology	NSW Health Pathology - Institute of Clinical Pathology and Medical Research; Westmead Hospital; University of Sydney	CIDM-PH et al. et al	https://www.gisaid.org	?	?	2020-05-25
Australia/NSW351/2020	EPI_ISL_451612	2020-03-20	Oceania	Australia	New South Wales	Sydney	Oceania	Australia	New South Wales	genome	29408	Human	?	?	B.1	G	ACT pathology	NSW Health Pathology - Institute of Clinical Pathology and Medical Research; Westmead Hospital; University of Sydney	CIDM-PH et al. et al	https://www.gisaid.org	?	?	2020-05-25
Australia/NSW352/2020	EPI_ISL_451613	2020-04-08	Oceania	Australia	New South Wales	Sydney	Oceania	Australia	New South Wales	genome	29408	Human	?	?	B.1	G	Pathology West - NSW Health Pathology	NSW Health Pathology - Institute of Clinical Pathology and Medical Research; Westmead Hospital; University of Sydney	CIDM-PH et al. et al	https://www.gisaid.org	?	?	2020-05-25
Australia/NSW353/2020	EPI_ISL_451614	2020-04-17	Oceania	Australia	New South Wales	Sydney	Oceania	Australia	New South Wales	genome	29408	Human	?	?	B.1	G	Pathology West - NSW Health Pathology	NSW Health Pathology - Institute of Clinical Pathology and Medical Research; Westmead Hospital; University of Sydney	CIDM-PH et al. et al	https://www.gisaid.org	?	?	2020-05-25
Australia/NSW354/2020	EPI_ISL_451615	2020-04-17	Oceania	Australia	New South Wales	Sydney	Oceania	Australia	New South Wales	genome	29408	Human	?	?	B.1	G	Pathology West - NSW Health Pathology	NSW Health Pathology - Institute of Clinical Pathology and Medical Research; Westmead Hospital; University of Sydney	CIDM-PH et al. et al	https://www.gisaid.org	?	?	2020-05-25
Australia/NSW355/2020	EPI_ISL_451616	2020-04-17	Oceania	Australia	New South Wales	Sydney	Oceania	Australia	New South Wales	genome	29408	Human	?	?	B.1	G	Pathology West - NSW Health Pathology	NSW Health Pathology - Institute of Clinical Pathology and Medical Research; Westmead Hospital; University of Sydney	CIDM-PH et al. et al	https://www.gisaid.org	?	?	2020-05-25
Australia/NSW356/2020	EPI_ISL_451617	2020-04-14	Oceania	Australia	New South Wales	Sydney	Oceania	Australia	New South Wales	genome	29408	Human	?	?	B.1	G	Pathology West - NSW Health Pathology	NSW Health Pathology - Institute of Clinical Pathology and Medical Research; Westmead Hospital; University of Sydney	CIDM-PH et al. et al	https://www.gisaid.org	?	?	2020-05-25
Australia/NSW357/2020	EPI_ISL_451618	2020-04-14	Oceania	Australia	New South Wales	Sydney	Oceania	Australia	New South Wales	genome	29408	Human	?	?	B.1	G	Pathology West - NSW Health Pathology	NSW Health Pathology - Institute of Clinical Pathology and Medical Research; Westmead Hospital; University of Sydney	CIDM-PH et al. et al	https://www.gisaid.org	?	?	2020-05-25
Australia/NSW358/2020	EPI_ISL_451619	2020-04-14	Oceania	Australia	New South Wales	Sydney	Oceania	Australia	New South Wales	genome	29408	Human	?	?	B.1	G	Pathology West - NSW Health Pathology	NSW Health Pathology - Institute of Clinical Pathology and Medical Research; Westmead Hospital; University of Sydney	CIDM-PH et al. et al	https://www.gisaid.org	?	?	2020-05-25
Australia/NSW359/2020	EPI_ISL_451620	2020-04-14	Oceania	Australia	New South Wales	Sydney	Oceania	Australia	New South Wales	genome	29408	Human	?	?	B.1	G	Pathology West - NSW Health Pathology	NSW Health Pathology - Institute of Clinical Pathology and Medical Research; Westmead Hospital; University of Sydney	CIDM-PH et al. et al	https://www.gisaid.org	?	?	2020-05-25
Australia/NSW36/2020	EPI_ISL_417394	2020-03-10	Oceania	Australia	New South Wales	Sydney	Oceania	Australia	New South Wales	genome	29409	Human	35	Female	B.2.1	O	Centre for Infectious Diseases and Microbiology Public Health	NSW Health Pathology - Institute of Clinical Pathology and Medical Research; Westmead Hospital; University of Sydney	O‚ÄôSullivan MV et al	https://www.gisaid.org	Revealing COVID-19 transmission in Australia by SARS-CoV-2 genome sequencing and agent-based modeling	https://www.nature.com/articles/s41591-020-1000-7	2020-03-25
Australia/NSW360/2020	EPI_ISL_451621	2020-04-17	Oceania	Australia	New South Wales	Sydney	Oceania	Australia	New South Wales	genome	29408	Human	?	?	B.1	G	Pathology West - NSW Health Pathology	NSW Health Pathology - Institute of Clinical Pathology and Medical Research; Westmead Hospital; University of Sydney	CIDM-PH et al. et al	https://www.gisaid.org	?	?	2020-05-25
Australia/NSW361/2020	EPI_ISL_451622	2020-04-17	Oceania	Australia	New South Wales	Sydney	Oceania	Australia	New South Wales	genome	29408	Human	?	?	B.1	G	Pathology West - NSW Health Pathology	NSW Health Pathology - Institute of Clinical Pathology and Medical Research; Westmead Hospital; University of Sydney	CIDM-PH et al. et al	https://www.gisaid.org	?	?	2020-05-25
Australia/NSW362/2020	EPI_ISL_451623	2020-04-15	Oceania	Australia	New South Wales	Sydney	Oceania	Australia	New South Wales	genome	29408	Human	?	?	B.1	G	Pathology West - NSW Health Pathology	NSW Health Pathology - Institute of Clinical Pathology and Medical Research; Westmead Hospital; University of Sydney	CIDM-PH et al. et al	https://www.gisaid.org	?	?	2020-05-25
Australia/NSW363/2020	EPI_ISL_451624	2020-04-19	Oceania	Australia	New South Wales	Sydney	Oceania	Australia	New South Wales	genome	29408	Human	?	?	B.1	G	Pathology West - NSW Health Pathology	NSW Health Pathology - Institute of Clinical Pathology and Medical Research; Westmead Hospital; University of Sydney	CIDM-PH et al. et al	https://www.gisaid.org	?	?	2020-05-25
Australia/NSW364/2020	EPI_ISL_451625	2020-04-14	Oceania	Australia	New South Wales	Sydney	Oceania	Australia	New South Wales	genome	29408	Human	?	?	B.1	G	Pathology West - NSW Health Pathology	NSW Health Pathology - Institute of Clinical Pathology and Medical Research; Westmead Hospital; University of Sydney	CIDM-PH et al. et al	https://www.gisaid.org	?	?	2020-05-25
Australia/NSW365/2020	EPI_ISL_451626	2020-04-14	Oceania	Australia	New South Wales	Sydney	Oceania	Australia	New South Wales	genome	29408	Human	?	?	B.1	G	Pathology West - NSW Health Pathology	NSW Health Pathology - Institute of Clinical Pathology and Medical Research; Westmead Hospital; University of Sydney	CIDM-PH et al. et al	https://www.gisaid.org	?	?	2020-05-25
Australia/NSW366/2020	EPI_ISL_451627	2020-04-14	Oceania	Australia	New South Wales	Sydney	Oceania	Australia	New South Wales	genome	29408	Human	?	?	B.1	G	Pathology West - NSW Health Pathology	NSW Health Pathology - Institute of Clinical Pathology and Medical Research; Westmead Hospital; University of Sydney	CIDM-PH et al. et al	https://www.gisaid.org	?	?	2020-05-25
Australia/NSW367/2020	EPI_ISL_451628	2020-04-14	Oceania	Australia	New South Wales	Sydney	Oceania	Australia	New South Wales	genome	29408	Human	?	?	B.1	G	Pathology West - NSW Health Pathology	NSW Health Pathology - Institute of Clinical Pathology and Medical Research; Westmead Hospital; University of Sydney	CIDM-PH et al. et al	https://www.gisaid.org	?	?	2020-05-25
Australia/NSW368/2020	EPI_ISL_451629	2020-04-14	Oceania	Australia	New South Wales	Sydney	Oceania	Australia	New South Wales	genome	29408	Human	?	?	B.1	G	Pathology West - NSW Health Pathology	NSW Health Pathology - Institute of Clinical Pathology and Medical Research; Westmead Hospital; University of Sydney	CIDM-PH et al. et al	https://www.gisaid.org	?	?	2020-05-25
Australia/NSW369/2020	EPI_ISL_451630	2020-04-20	Oceania	Australia	New South Wales	Sydney	Oceania	Australia	New South Wales	genome	29408	Human	?	?	B.1	G	Pathology West - NSW Health Pathology	NSW Health Pathology - Institute of Clinical Pathology and Medical Research; Westmead Hospital; University of Sydney	CIDM-PH et al. et al	https://www.gisaid.org	?	?	2020-05-25
Australia/NSW37/2020	EPI_ISL_417395	2020-03-10	Oceania	Australia	New South Wales	Sydney	Oceania	Australia	New South Wales	genome	29409	Human	?	?	A.1	O	Centre for Infectious Diseases and Microbiology Public Health	NSW Health Pathology - Institute of Clinical Pathology and Medical Research; Westmead Hospital; University of Sydney	Sintchenko V et al	https://www.gisaid.org	Revealing COVID-19 transmission in Australia by SARS-CoV-2 genome sequencing and agent-based modeling	https://www.nature.com/articles/s41591-020-1000-7	2020-03-25
Australia/NSW370/2020	EPI_ISL_451631	2020-03-26	Oceania	Australia	New South Wales	Sydney	Oceania	Australia	New South Wales	genome	29408	Human	?	?	B.4	O	Laverty Pathology	NSW Health Pathology - Institute of Clinical Pathology and Medical Research; Westmead Hospital; University of Sydney	CIDM-PH et al. et al	https://www.gisaid.org	?	?	2020-05-25
Australia/NSW371/2020	EPI_ISL_451632	2020-03-27	Oceania	Australia	New South Wales	Sydney	Oceania	Australia	New South Wales	genome	29408	Human	?	?	B.1	G	South Eastern Area Laboratory Services	NSW Health Pathology - Institute of Clinical Pathology and Medical Research; Westmead Hospital; University of Sydney	CIDM-PH et al. et al	https://www.gisaid.org	?	?	2020-05-25
Australia/NSW373/2020	EPI_ISL_451633	2020-03-22	Oceania	Australia	New South Wales	Sydney	Oceania	Australia	New South Wales	genome	29408	Human	?	?	B.1	G	South Eastern Area Laboratory Services	NSW Health Pathology - Institute of Clinical Pathology and Medical Research; Westmead Hospital; University of Sydney	CIDM-PH et al. et al	https://www.gisaid.org	?	?	2020-05-25
Australia/NSW374/2020	EPI_ISL_451634	2020-03-21	Oceania	Australia	New South Wales	Sydney	Oceania	Australia	New South Wales	genome	29408	Human	?	?	A.3	O	South Eastern Area Laboratory Services	NSW Health Pathology - Institute of Clinical Pathology and Medical Research; Westmead Hospital; University of Sydney	CIDM-PH et al. et al	https://www.gisaid.org	?	?	2020-05-25
Australia/NSW375/2020	EPI_ISL_451635	2020-03-08	Oceania	Australia	New South Wales	Sydney	Oceania	Australia	New South Wales	genome	29408	Human	?	?	B.4	O	South Eastern Area Laboratory Services	NSW Health Pathology - Institute of Clinical Pathology and Medical Research; Westmead Hospital; University of Sydney	CIDM-PH et al. et al	https://www.gisaid.org	?	?	2020-05-25
Australia/NSW376/2020	EPI_ISL_451636	2020-03-10	Oceania	Australia	New South Wales	Sydney	Oceania	Australia	New South Wales	genome	29408	Human	?	?	B.4	O	South Eastern Area Laboratory Services	NSW Health Pathology - Institute of Clinical Pathology and Medical Research; Westmead Hospital; University of Sydney	CIDM-PH et al. et al	https://www.gisaid.org	?	?	2020-05-25
Australia/NSW377/2020	EPI_ISL_451637	2020-04-13	Oceania	Australia	New South Wales	Sydney	Oceania	Australia	New South Wales	genome	29408	Human	?	?	B.1	G	Pathology West - NSW Health Pathology	NSW Health Pathology - Institute of Clinical Pathology and Medical Research; Westmead Hospital; University of Sydney	CIDM-PH et al. et al	https://www.gisaid.org	?	?	2020-05-25
Australia/NSW378/2020	EPI_ISL_451638	2020-04-13	Oceania	Australia	New South Wales	Sydney	Oceania	Australia	New South Wales	genome	29408	Human	?	?	B.1	G	Pathology West - NSW Health Pathology	NSW Health Pathology - Institute of Clinical Pathology and Medical Research; Westmead Hospital; University of Sydney	CIDM-PH et al. et al	https://www.gisaid.org	?	?	2020-05-25
Australia/NSW379/2020	EPI_ISL_451639	2020-04-13	Oceania	Australia	New South Wales	Sydney	Oceania	Australia	New South Wales	genome	29408	Human	?	?	B.1	G	Pathology West - NSW Health Pathology	NSW Health Pathology - Institute of Clinical Pathology and Medical Research; Westmead Hospital; University of Sydney	CIDM-PH et al. et al	https://www.gisaid.org	?	?	2020-05-25
Australia/NSW38/2020	EPI_ISL_417396	2020-03-10	Oceania	Australia	New South Wales	Sydney	Oceania	Australia	New South Wales	genome	29409	Human	14	Female	B.6	O	Centre for Infectious Diseases and Microbiology Public Health	NSW Health Pathology - Institute of Clinical Pathology and Medical Research; Westmead Hospital; University of Sydney	Chen SC et al	https://www.gisaid.org	Revealing COVID-19 transmission in Australia by SARS-CoV-2 genome sequencing and agent-based modeling	https://www.nature.com/articles/s41591-020-1000-7	2020-03-25
Australia/NSW380/2020	EPI_ISL_451640	2020-04-13	Oceania	Australia	New South Wales	Sydney	Oceania	Australia	New South Wales	genome	29408	Human	?	?	B.1	G	Pathology West - NSW Health Pathology	NSW Health Pathology - Institute of Clinical Pathology and Medical Research; Westmead Hospital; University of Sydney	CIDM-PH et al. et al	https://www.gisaid.org	?	?	2020-05-25
Australia/NSW381/2020	EPI_ISL_451641	2020-04-06	Oceania	Australia	New South Wales	Sydney	Oceania	Australia	New South Wales	genome	29408	Human	?	?	B.1	G	Laverty Pathology	NSW Health Pathology - Institute of Clinical Pathology and Medical Research; Westmead Hospital; University of Sydney	CIDM-PH et al. et al	https://www.gisaid.org	?	?	2020-05-25
Australia/NSW382/2020	EPI_ISL_451642	2020-04-21	Oceania	Australia	New South Wales	Sydney	Oceania	Australia	New South Wales	genome	29408	Human	?	?	B.1	G	Pathology Sydney South West - NSW Health Pathology	NSW Health Pathology - Institute of Clinical Pathology and Medical Research; Westmead Hospital; University of Sydney	CIDM-PH et al. et al	https://www.gisaid.org	?	?	2020-05-25
Australia/NSW383/2020	EPI_ISL_451643	2020-04-07	Oceania	Australia	New South Wales	Sydney	Oceania	Australia	New South Wales	genome	29408	Human	?	?	B.1	G	Pathology Sydney South West - NSW Health Pathology	NSW Health Pathology - Institute of Clinical Pathology and Medical Research; Westmead Hospital; University of Sydney	CIDM-PH et al. et al	https://www.gisaid.org	?	?	2020-05-25
Australia/NSW39/2020	EPI_ISL_417397	2020-03-11	Oceania	Australia	New South Wales	Sydney	Oceania	Australia	New South Wales	genome	29409	Human	30	Male	B.1	G	Centre for Infectious Diseases and Microbiology Public Health	NSW Health Pathology - Institute of Clinical Pathology and Medical Research; Westmead Hospital; University of Sydney	Maddocks S et al	https://www.gisaid.org	Revealing COVID-19 transmission in Australia by SARS-CoV-2 genome sequencing and agent-based modeling	https://www.nature.com/articles/s41591-020-1000-7	2020-03-25
Australia/NSW40/2020	EPI_ISL_417398	2020-03-11	Oceania	Australia	New South Wales	Sydney	Oceania	Australia	New South Wales	genome	29409	Human	41	Female	B.4	O	Centre for Infectious Diseases and Microbiology Public Health	NSW Health Pathology - Institute of Clinical Pathology and Medical Research; Westmead Hospital; University of Sydney	Kok J et al	https://www.gisaid.org	Revealing COVID-19 transmission in Australia by SARS-CoV-2 genome sequencing and agent-based modeling	https://www.nature.com/articles/s41591-020-1000-7	2020-03-25
Australia/NSW41/2020	EPI_ISL_417399	2020-03-10	Oceania	Australia	New South Wales	Sydney	Oceania	Australia	New South Wales	genome	29409	Human	41	Male	B.2.1	O	Centre for Infectious Diseases and Microbiology Public Health	NSW Health Pathology - Institute of Clinical Pathology and Medical Research; Westmead Hospital; University of Sydney	Dwyer DE et al	https://www.gisaid.org	Revealing COVID-19 transmission in Australia by SARS-CoV-2 genome sequencing and agent-based modeling	https://www.nature.com/articles/s41591-020-1000-7	2020-03-25
Australia/NSW44/2020	EPI_ISL_417400	2020-03-10	Oceania	Australia	New South Wales	Sydney	Oceania	Australia	New South Wales	genome	29409	Human	34	Female	B.6	O	Centre for Infectious Diseases and Microbiology Public Health	NSW Health Pathology - Institute of Clinical Pathology and Medical Research; Westmead Hospital; University of Sydney	Rockett R et al	https://www.gisaid.org	Revealing COVID-19 transmission in Australia by SARS-CoV-2 genome sequencing and agent-based modeling	https://www.nature.com/articles/s41591-020-1000-7	2020-03-25
Australia/NSW45/2020	EPI_ISL_417401	2020-03-13	Oceania	Australia	New South Wales	Sydney	Oceania	Australia	New South Wales	genome	29409	Human	47	Female	B.6	O	Centre for Infectious Diseases and Microbiology Public Health	NSW Health Pathology - Institute of Clinical Pathology and Medical Research; Westmead Hospital; University of Sydney	Eden J-S et al	https://www.gisaid.org	Revealing COVID-19 transmission in Australia by SARS-CoV-2 genome sequencing and agent-based modeling	https://www.nature.com/articles/s41591-020-1000-7	2020-03-25
Australia/NSW46/2020	EPI_ISL_427658	2020-03-10	Oceania	Australia	New South Wales	Sydney	Oceania	Australia	New South Wales	genome	29399	Human	?	?	B.3	O	Centre for Infectious Diseases and Microbiology Public Health	NSW Health Pathology - Institute of Clinical Pathology and Medical Research; Westmead Hospital; University of Sydney	Sim E et al	https://www.gisaid.org	Revealing COVID-19 transmission in Australia by SARS-CoV-2 genome sequencing and agent-based modeling	https://www.nature.com/articles/s41591-020-1000-7	2020-04-19
Australia/NSW47/2020	EPI_ISL_417402	2020-03-13	Oceania	Australia	New South Wales	Sydney	Oceania	Australia	New South Wales	genome	29409	Human	42	Female	B.1.5	G	Centre for Infectious Diseases and Microbiology Public Health	NSW Health Pathology - Institute of Clinical Pathology and Medical Research; Westmead Hospital; University of Sydney	Lam C et al	https://www.gisaid.org	Revealing COVID-19 transmission in Australia by SARS-CoV-2 genome sequencing and agent-based modeling	https://www.nature.com/articles/s41591-020-1000-7	2020-03-25
Australia/NSW48/2020	EPI_ISL_417403	2020-03-14	Oceania	Australia	New South Wales	Sydney	Oceania	Australia	New South Wales	genome	29409	Human	55	Female	B.6	O	Centre for Infectious Diseases and Microbiology Public Health	NSW Health Pathology - Institute of Clinical Pathology and Medical Research; Westmead Hospital; University of Sydney	Gray K et al	https://www.gisaid.org	Revealing COVID-19 transmission in Australia by SARS-CoV-2 genome sequencing and agent-based modeling	https://www.nature.com/articles/s41591-020-1000-7	2020-03-25
Australia/NSW488/2020	EPI_ISL_455028	2020-04-22	Oceania	Australia	New South Wales	Sydney	Oceania	Australia	New South Wales	genome	29408	Human	?	?	B.1	G	Pathology West - NSW Health Pathology	NSW Health Pathology - Institute of Clinical Pathology and Medical Research; Westmead Hospital; University of Sydney	CIDM-PH et al. et al	https://www.gisaid.org	?	?	2020-05-29
Australia/NSW489/2020	EPI_ISL_455029	2020-04-23	Oceania	Australia	New South Wales	Sydney	Oceania	Australia	New South Wales	genome	29408	Human	?	?	B.1	G	Pathology West - NSW Health Pathology	NSW Health Pathology - Institute of Clinical Pathology and Medical Research; Westmead Hospital; University of Sydney	CIDM-PH et al. et al	https://www.gisaid.org	?	?	2020-05-29
Australia/NSW49/2020	EPI_ISL_427659	2020-03-10	Oceania	Australia	New South Wales	Sydney	Oceania	Australia	New South Wales	genome	29408	Human	?	?	B.6	O	Centre for Infectious Diseases and Microbiology Public Health	NSW Health Pathology - Institute of Clinical Pathology and Medical Research; Westmead Hospital; University of Sydney	Bachmann N et al	https://www.gisaid.org	Revealing COVID-19 transmission in Australia by SARS-CoV-2 genome sequencing and agent-based modeling	https://www.nature.com/articles/s41591-020-1000-7	2020-04-19
Australia/NSW490/2020	EPI_ISL_455030	2020-04-23	Oceania	Australia	New South Wales	Sydney	Oceania	Australia	New South Wales	genome	29408	Human	?	?	B.1	G	Pathology West - NSW Health Pathology	NSW Health Pathology - Institute of Clinical Pathology and Medical Research; Westmead Hospital; University of Sydney	CIDM-PH et al. et al	https://www.gisaid.org	?	?	2020-05-29
Australia/NSW491/2020	EPI_ISL_455031	2020-04-23	Oceania	Australia	New South Wales	Sydney	Oceania	Australia	New South Wales	genome	29408	Human	?	?	B.1	G	Pathology West - NSW Health Pathology	NSW Health Pathology - Institute of Clinical Pathology and Medical Research; Westmead Hospital; University of Sydney	CIDM-PH et al. et al	https://www.gisaid.org	?	?	2020-05-29
Australia/NSW492/2020	EPI_ISL_455032	2020-04-23	Oceania	Australia	New South Wales	Sydney	Oceania	Australia	New South Wales	genome	29408	Human	?	?	B.1	G	Pathology West - NSW Health Pathology	NSW Health Pathology - Institute of Clinical Pathology and Medical Research; Westmead Hospital; University of Sydney	CIDM-PH et al. et al	https://www.gisaid.org	?	?	2020-05-29
Australia/NSW493/2020	EPI_ISL_455033	2020-04-23	Oceania	Australia	New South Wales	Sydney	Oceania	Australia	New South Wales	genome	29408	Human	?	?	B.1	G	Pathology West - NSW Health Pathology	NSW Health Pathology - Institute of Clinical Pathology and Medical Research; Westmead Hospital; University of Sydney	CIDM-PH et al. et al	https://www.gisaid.org	?	?	2020-05-29
Australia/NSW494/2020	EPI_ISL_455034	2020-04-11	Oceania	Australia	New South Wales	Sydney	Oceania	Australia	New South Wales	genome	29408	Human	?	?	B.1	G	Pathology West - NSW Health Pathology	NSW Health Pathology - Institute of Clinical Pathology and Medical Research; Westmead Hospital; University of Sydney	CIDM-PH et al. et al	https://www.gisaid.org	?	?	2020-05-29
Australia/NSW495/2020	EPI_ISL_455035	2020-04-26	Oceania	Australia	New South Wales	Sydney	Oceania	Australia	New South Wales	genome	29408	Human	?	?	B.1	G	Pathology West - NSW Health Pathology	NSW Health Pathology - Institute of Clinical Pathology and Medical Research; Westmead Hospital; University of Sydney	CIDM-PH et al. et al	https://www.gisaid.org	?	?	2020-05-29
Australia/NSW496/2020	EPI_ISL_455036	2020-03-31	Oceania	Australia	New South Wales	Sydney	Oceania	Australia	New South Wales	genome	29408	Human	?	?	B.1	G	South Eastern Area Laboratory Services	NSW Health Pathology - Institute of Clinical Pathology and Medical Research; Westmead Hospital; University of Sydney	CIDM-PH et al. et al	https://www.gisaid.org	?	?	2020-05-29
Australia/NSW497/2020	EPI_ISL_455037	2020-04-07	Oceania	Australia	New South Wales	Sydney	Oceania	Australia	New South Wales	genome	29408	Human	?	?	B.1	G	Pathology Sydney South West - NSW Health Pathology	NSW Health Pathology - Institute of Clinical Pathology and Medical Research; Westmead Hospital; University of Sydney	CIDM-PH et al. et al	https://www.gisaid.org	?	?	2020-05-29
Australia/NSW498/2020	EPI_ISL_455038	2020-04-14	Oceania	Australia	New South Wales	Sydney	Oceania	Australia	New South Wales	genome	29408	Human	?	?	B.1	G	Pathology West - NSW Health Pathology	NSW Health Pathology - Institute of Clinical Pathology and Medical Research; Westmead Hospital; University of Sydney	CIDM-PH et al. et al	https://www.gisaid.org	?	?	2020-05-29
Australia/NSW499/2020	EPI_ISL_455039	2020-04-14	Oceania	Australia	New South Wales	Sydney	Oceania	Australia	New South Wales	genome	29408	Human	?	?	B.1	G	Pathology West - NSW Health Pathology	NSW Health Pathology - Institute of Clinical Pathology and Medical Research; Westmead Hospital; University of Sydney	CIDM-PH et al. et al	https://www.gisaid.org	?	?	2020-05-29
Australia/NSW50/2020	EPI_ISL_417404	2020-03-12	Oceania	Australia	New South Wales	Sydney	Oceania	Australia	New South Wales	genome	29409	Human	62	Male	B.1.1	G	Centre for Infectious Diseases and Microbiology Public Health	NSW Health Pathology - Institute of Clinical Pathology and Medical Research; Westmead Hospital; University of Sydney	Timms V et al	https://www.gisaid.org	Revealing COVID-19 transmission in Australia by SARS-CoV-2 genome sequencing and agent-based modeling	https://www.nature.com/articles/s41591-020-1000-7	2020-03-25
Australia/NSW500/2020	EPI_ISL_455040	2020-04-14	Oceania	Australia	New South Wales	Sydney	Oceania	Australia	New South Wales	genome	29408	Human	?	?	B.1	G	Pathology West - NSW Health Pathology	NSW Health Pathology - Institute of Clinical Pathology and Medical Research; Westmead Hospital; University of Sydney	CIDM-PH et al. et al	https://www.gisaid.org	?	?	2020-05-29
Australia/NSW501/2020	EPI_ISL_455041	2020-03-23	Oceania	Australia	New South Wales	Sydney	Oceania	Australia	New South Wales	genome	29408	Human	?	?	A.1	O	Laverty Pathology	NSW Health Pathology - Institute of Clinical Pathology and Medical Research; Westmead Hospital; University of Sydney	CIDM-PH et al. et al	https://www.gisaid.org	?	?	2020-05-29
Australia/NSW502/2020	EPI_ISL_455042	2020-03-20	Oceania	Australia	New South Wales	Sydney	Oceania	Australia	New South Wales	genome	29408	Human	?	?	A.2	O	ACT Pathology	NSW Health Pathology - Institute of Clinical Pathology and Medical Research; Westmead Hospital; University of Sydney	CIDM-PH et al. et al	https://www.gisaid.org	?	?	2020-05-29
Australia/NSW503/2020	EPI_ISL_455043	2020-03-24	Oceania	Australia	New South Wales	Sydney	Oceania	Australia	New South Wales	genome	29408	Human	?	?	B.2	O	ACT Pathology	NSW Health Pathology - Institute of Clinical Pathology and Medical Research; Westmead Hospital; University of Sydney	CIDM-PH et al. et al	https://www.gisaid.org	?	?	2020-05-29
Australia/NSW504/2020	EPI_ISL_455044	2020-03-28	Oceania	Australia	New South Wales	Sydney	Oceania	Australia	New South Wales	genome	29408	Human	?	?	A.2	O	Pathology West - NSW Health Pathology	NSW Health Pathology - Institute of Clinical Pathology and Medical Research; Westmead Hospital; University of Sydney	CIDM-PH et al. et al	https://www.gisaid.org	?	?	2020-05-29
Australia/NSW505/2020	EPI_ISL_455045	2020-03-27	Oceania	Australia	New South Wales	Sydney	Oceania	Australia	New South Wales	genome	29408	Human	?	?	A.2	O	Pathology West - NSW Health Pathology	NSW Health Pathology - Institute of Clinical Pathology and Medical Research; Westmead Hospital; University of Sydney	CIDM-PH et al. et al	https://www.gisaid.org	?	?	2020-05-29
Australia/NSW506/2020	EPI_ISL_455046	2020-03-29	Oceania	Australia	New South Wales	Sydney	Oceania	Australia	New South Wales	genome	29408	Human	?	?	B.1.23	G	Pathology West - NSW Health Pathology	NSW Health Pathology - Institute of Clinical Pathology and Medical Research; Westmead Hospital; University of Sydney	CIDM-PH et al. et al	https://www.gisaid.org	?	?	2020-05-29
Australia/NSW507/2020	EPI_ISL_455047	2020-04-06	Oceania	Australia	New South Wales	Sydney	Oceania	Australia	New South Wales	genome	29408	Human	?	?	B.1.23	G	Pathology West - NSW Health Pathology	NSW Health Pathology - Institute of Clinical Pathology and Medical Research; Westmead Hospital; University of Sydney	CIDM-PH et al. et al	https://www.gisaid.org	?	?	2020-05-29
Australia/NSW508/2020	EPI_ISL_455048	2020-03-24	Oceania	Australia	New South Wales	Sydney	Oceania	Australia	New South Wales	genome	29408	Human	?	?	B.6	O	Laverty Pathology	NSW Health Pathology - Institute of Clinical Pathology and Medical Research; Westmead Hospital; University of Sydney	CIDM-PH et al. et al	https://www.gisaid.org	?	?	2020-05-29
Australia/NSW509/2020	EPI_ISL_455049	2020-04-17	Oceania	Australia	New South Wales	Sydney	Oceania	Australia	New South Wales	genome	29408	Human	?	?	B.1	G	Pathology West - NSW Health Pathology	NSW Health Pathology - Institute of Clinical Pathology and Medical Research; Westmead Hospital; University of Sydney	CIDM-PH et al. et al	https://www.gisaid.org	?	?	2020-05-29
Australia/NSW51/2020	EPI_ISL_427660	2020-03-10	Oceania	Australia	New South Wales	Sydney	Oceania	Australia	New South Wales	genome	29408	Human	?	?	B.2.1	O	Centre for Infectious Diseases and Microbiology Public Health	NSW Health Pathology - Institute of Clinical Pathology and Medical Research; Westmead Hospital; University of Sydney	Rockett R et al	https://www.gisaid.org	Revealing COVID-19 transmission in Australia by SARS-CoV-2 genome sequencing and agent-based modeling	https://www.nature.com/articles/s41591-020-1000-7	2020-04-19
Australia/NSW510/2020	EPI_ISL_455050	2020-03-26	Oceania	Australia	New South Wales	Sydney	Oceania	Australia	New South Wales	genome	29408	Human	?	?	B.4	O	ACT Pathology	NSW Health Pathology - Institute of Clinical Pathology and Medical Research; Westmead Hospital; University of Sydney	CIDM-PH et al. et al	https://www.gisaid.org	?	?	2020-05-29
Australia/NSW511/2020	EPI_ISL_455051	2020-03-28	Oceania	Australia	New South Wales	Sydney	Oceania	Australia	New South Wales	genome	29408	Human	?	?	B.1	G	Douglas Hanly Moir Pathology	NSW Health Pathology - Institute of Clinical Pathology and Medical Research; Westmead Hospital; University of Sydney	CIDM-PH et al. et al	https://www.gisaid.org	?	?	2020-05-29
Australia/NSW512/2020	EPI_ISL_455052	2020-03-31	Oceania	Australia	New South Wales	Sydney	Oceania	Australia	New South Wales	genome	29408	Human	?	?	B.1	G	Douglas Hanly Moir Pathology	NSW Health Pathology - Institute of Clinical Pathology and Medical Research; Westmead Hospital; University of Sydney	CIDM-PH et al. et al	https://www.gisaid.org	?	?	2020-05-29
Australia/NSW513/2020	EPI_ISL_455053	2020-03-28	Oceania	Australia	New South Wales	Sydney	Oceania	Australia	New South Wales	genome	29408	Human	?	?	B.1	G	Douglas Hanly Moir Pathology	NSW Health Pathology - Institute of Clinical Pathology and Medical Research; Westmead Hospital; University of Sydney	CIDM-PH et al. et al	https://www.gisaid.org	?	?	2020-05-29
Australia/NSW514/2020	EPI_ISL_455054	2020-04-01	Oceania	Australia	New South Wales	Sydney	Oceania	Australia	New South Wales	genome	29408	Human	?	?	A.2	O	South Eastern Area Laboratory Services	NSW Health Pathology - Institute of Clinical Pathology and Medical Research; Westmead Hospital; University of Sydney	CIDM-PH et al. et al	https://www.gisaid.org	?	?	2020-05-29
Australia/NSW515/2020	EPI_ISL_455055	2020-04-30	Oceania	Australia	New South Wales	Sydney	Oceania	Australia	New South Wales	genome	29408	Human	?	?	B.1	G	Pathology West - NSW Health Pathology	NSW Health Pathology - Institute of Clinical Pathology and Medical Research; Westmead Hospital; University of Sydney	CIDM-PH et al. et al	https://www.gisaid.org	?	?	2020-05-29
Australia/NSW516/2020	EPI_ISL_455056	2020-04-14	Oceania	Australia	New South Wales	Sydney	Oceania	Australia	New South Wales	genome	29408	Human	?	?	B.1	G	Pathology West - NSW Health Pathology	NSW Health Pathology - Institute of Clinical Pathology and Medical Research; Westmead Hospital; University of Sydney	CIDM-PH et al. et al	https://www.gisaid.org	?	?	2020-05-29
Australia/NSW517/2020	EPI_ISL_455057	2020-05-01	Oceania	Australia	New South Wales	Sydney	Oceania	Australia	New South Wales	genome	29408	Human	?	?	B.1	G	Pathology West - NSW Health Pathology	NSW Health Pathology - Institute of Clinical Pathology and Medical Research; Westmead Hospital; University of Sydney	CIDM-PH et al. et al	https://www.gisaid.org	?	?	2020-05-29
Australia/NSW518/2020	EPI_ISL_455058	2020-05-05	Oceania	Australia	New South Wales	Sydney	Oceania	Australia	New South Wales	genome	29408	Human	?	?	B.1	G	Pathology West - NSW Health Pathology	NSW Health Pathology - Institute of Clinical Pathology and Medical Research; Westmead Hospital; University of Sydney	CIDM-PH et al. et al	https://www.gisaid.org	?	?	2020-05-29
Australia/NSW519/2020	EPI_ISL_455059	2020-04-17	Oceania	Australia	New South Wales	Sydney	Oceania	Australia	New South Wales	genome	29408	Human	?	?	B.1	G	Pathology West - NSW Health Pathology	NSW Health Pathology - Institute of Clinical Pathology and Medical Research; Westmead Hospital; University of Sydney	CIDM-PH et al. et al	https://www.gisaid.org	?	?	2020-05-29
Australia/NSW52/2020	EPI_ISL_417405	2020-03-11	Oceania	Australia	New South Wales	Sydney	Oceania	Australia	New South Wales	genome	29409	Human	43	Male	B.2	O	Centre for Infectious Diseases and Microbiology Public Health	NSW Health Pathology - Institute of Clinical Pathology and Medical Research; Westmead Hospital; University of Sydney	Gall M et al	https://www.gisaid.org	Revealing COVID-19 transmission in Australia by SARS-CoV-2 genome sequencing and agent-based modeling	https://www.nature.com/articles/s41591-020-1000-7	2020-03-25
Australia/NSW520/2020	EPI_ISL_455060	2020-05-04	Oceania	Australia	New South Wales	Sydney	Oceania	Australia	New South Wales	genome	29408	Human	?	?	B.1	G	Pathology West - NSW Health Pathology	NSW Health Pathology - Institute of Clinical Pathology and Medical Research; Westmead Hospital; University of Sydney	CIDM-PH et al. et al	https://www.gisaid.org	?	?	2020-05-29
Australia/NSW521/2020	EPI_ISL_455061	2020-05-03	Oceania	Australia	New South Wales	Sydney	Oceania	Australia	New South Wales	genome	29408	Human	?	?	B.1	G	Pathology West - NSW Health Pathology	NSW Health Pathology - Institute of Clinical Pathology and Medical Research; Westmead Hospital; University of Sydney	CIDM-PH et al. et al	https://www.gisaid.org	?	?	2020-05-29
Australia/NSW522/2020	EPI_ISL_455062	2020-04-30	Oceania	Australia	New South Wales	Sydney	Oceania	Australia	New South Wales	genome	29408	Human	?	?	B.2	O	Pathology West - NSW Health Pathology	NSW Health Pathology - Institute of Clinical Pathology and Medical Research; Westmead Hospital; University of Sydney	CIDM-PH et al. et al	https://www.gisaid.org	?	?	2020-05-29
Australia/NSW523/2020	EPI_ISL_455063	2020-03-26	Oceania	Australia	New South Wales	Sydney	Oceania	Australia	New South Wales	genome	29408	Human	?	?	B.1	G	Laverty Pathology	NSW Health Pathology - Institute of Clinical Pathology and Medical Research; Westmead Hospital; University of Sydney	CIDM-PH et al. et al	https://www.gisaid.org	?	?	2020-05-29
Australia/NSW524/2020	EPI_ISL_455064	2020-03-26	Oceania	Australia	New South Wales	Sydney	Oceania	Australia	New South Wales	genome	29408	Human	?	?	B.1	G	Pathology West - NSW Health Pathology	NSW Health Pathology - Institute of Clinical Pathology and Medical Research; Westmead Hospital; University of Sydney	CIDM-PH et al. et al	https://www.gisaid.org	?	?	2020-05-29
Australia/NSW525/2020	EPI_ISL_455065	2020-03-31	Oceania	Australia	New South Wales	Sydney	Oceania	Australia	New South Wales	genome	29408	Human	?	?	B.1	G	Douglas Hanly Moir Pathology	NSW Health Pathology - Institute of Clinical Pathology and Medical Research; Westmead Hospital; University of Sydney	CIDM-PH et al. et al	https://www.gisaid.org	?	?	2020-05-29
Australia/NSW527/2020	EPI_ISL_455066	2020-05-01	Oceania	Australia	New South Wales	Sydney	Oceania	Australia	New South Wales	genome	29408	Human	?	?	B.1	G	Pathology West - NSW Health Pathology	NSW Health Pathology - Institute of Clinical Pathology and Medical Research; Westmead Hospital; University of Sydney	CIDM-PH et al. et al	https://www.gisaid.org	?	?	2020-05-29
Australia/NSW528/2020	EPI_ISL_455067	2020-03-19	Oceania	Australia	New South Wales	Sydney	Oceania	Australia	New South Wales	genome	29408	Human	?	?	B.1.5	G	Pathology West - NSW Health Pathology	NSW Health Pathology - Institute of Clinical Pathology and Medical Research; Westmead Hospital; University of Sydney	CIDM-PH et al. et al	https://www.gisaid.org	?	?	2020-05-29
Australia/NSW529/2020	EPI_ISL_455068	2020-05-05	Oceania	Australia	New South Wales	Sydney	Oceania	Australia	New South Wales	genome	29408	Human	?	?	B.1	G	Childrens Hospital Westmead	NSW Health Pathology - Institute of Clinical Pathology and Medical Research; Westmead Hospital; University of Sydney	CIDM-PH et al. et al	https://www.gisaid.org	?	?	2020-05-29
Australia/NSW53/2020	EPI_ISL_417406	2020-03-11	Oceania	Australia	New South Wales	Sydney	Oceania	Australia	New South Wales	genome	29409	Human	30	Male	B.4	O	Centre for Infectious Diseases and Microbiology Public Health	NSW Health Pathology - Institute of Clinical Pathology and Medical Research; Westmead Hospital; University of Sydney	Arnott A et al	https://www.gisaid.org	Revealing COVID-19 transmission in Australia by SARS-CoV-2 genome sequencing and agent-based modeling	https://www.nature.com/articles/s41591-020-1000-7	2020-03-25
Australia/NSW530/2020	EPI_ISL_455069	2020-05-07	Oceania	Australia	New South Wales	Sydney	Oceania	Australia	New South Wales	genome	29408	Human	?	?	B.1	G	Pathology West - NSW Health Pathology	NSW Health Pathology - Institute of Clinical Pathology and Medical Research; Westmead Hospital; University of Sydney	CIDM-PH et al. et al	https://www.gisaid.org	?	?	2020-05-29
Australia/NSW531/2020	EPI_ISL_455070	2020-05-06	Oceania	Australia	New South Wales	Sydney	Oceania	Australia	New South Wales	genome	29408	Human	?	?	B.1	G	Pathology West - NSW Health Pathology	NSW Health Pathology - Institute of Clinical Pathology and Medical Research; Westmead Hospital; University of Sydney	CIDM-PH et al. et al	https://www.gisaid.org	?	?	2020-05-29
Australia/NSW532/2020	EPI_ISL_455071	2020-05-08	Oceania	Australia	New South Wales	Sydney	Oceania	Australia	New South Wales	genome	29408	Human	?	?	B.1	G	Pathology Sydney South West - NSW Health Pathology	NSW Health Pathology - Institute of Clinical Pathology and Medical Research; Westmead Hospital; University of Sydney	CIDM-PH et al. et al	https://www.gisaid.org	?	?	2020-05-29
Australia/NSW533/2020	EPI_ISL_455072	2020-05-07	Oceania	Australia	New South Wales	Sydney	Oceania	Australia	New South Wales	genome	29408	Human	?	?	B.1	G	Sullivan Nicolaides Pathology	NSW Health Pathology - Institute of Clinical Pathology and Medical Research; Westmead Hospital; University of Sydney	CIDM-PH et al. et al	https://www.gisaid.org	?	?	2020-05-29
Australia/NSW534/2020	EPI_ISL_455073	2020-05-07	Oceania	Australia	New South Wales	Sydney	Oceania	Australia	New South Wales	genome	29408	Human	?	?	B.1	G	Sullivan Nicolaides Pathology	NSW Health Pathology - Institute of Clinical Pathology and Medical Research; Westmead Hospital; University of Sydney	CIDM-PH et al. et al	https://www.gisaid.org	?	?	2020-05-29
Australia/NSW535/2020	EPI_ISL_455074	2020-05-13	Oceania	Australia	New South Wales	Sydney	Oceania	Australia	New South Wales	genome	29408	Human	?	?	B.1.1	G	ACT Pathology	NSW Health Pathology - Institute of Clinical Pathology and Medical Research; Westmead Hospital; University of Sydney	CIDM-PH et al. et al	https://www.gisaid.org	?	?	2020-05-29
Australia/NSW536/2020	EPI_ISL_455075	2020-03-25	Oceania	Australia	New South Wales	Sydney	Oceania	Australia	New South Wales	genome	29408	Human	?	?	B.1	G	South Eastern Area Laboratory Services	NSW Health Pathology - Institute of Clinical Pathology and Medical Research; Westmead Hospital; University of Sydney	CIDM-PH et al. et al	https://www.gisaid.org	?	?	2020-05-29
Australia/NSW537/2020	EPI_ISL_455076	2020-03-26	Oceania	Australia	New South Wales	Sydney	Oceania	Australia	New South Wales	genome	29408	Human	?	?	B.2	O	South Eastern Area Laboratory Services	NSW Health Pathology - Institute of Clinical Pathology and Medical Research; Westmead Hospital; University of Sydney	CIDM-PH et al. et al	https://www.gisaid.org	?	?	2020-05-29
Australia/NSW538/2020	EPI_ISL_455077	2020-03-28	Oceania	Australia	New South Wales	Sydney	Oceania	Australia	New South Wales	genome	29408	Human	?	?	B.1	G	South Eastern Area Laboratory Services	NSW Health Pathology - Institute of Clinical Pathology and Medical Research; Westmead Hospital; University of Sydney	CIDM-PH et al. et al	https://www.gisaid.org	?	?	2020-05-29
Australia/NSW539/2020	EPI_ISL_455078	2020-03-25	Oceania	Australia	New South Wales	Sydney	Oceania	Australia	New South Wales	genome	29408	Human	?	?	A.2	O	South Eastern Area Laboratory Services	NSW Health Pathology - Institute of Clinical Pathology and Medical Research; Westmead Hospital; University of Sydney	CIDM-PH et al. et al	https://www.gisaid.org	?	?	2020-05-29
Australia/NSW54/2020	EPI_ISL_417407	2020-03-14	Oceania	Australia	New South Wales	Sydney	Oceania	Australia	New South Wales	genome	29409	Human	33	Male	B.1.1	G	Centre for Infectious Diseases and Microbiology Public Health	NSW Health Pathology - Institute of Clinical Pathology and Medical Research; Westmead Hospital; University of Sydney	Sadsad R et al	https://www.gisaid.org	Revealing COVID-19 transmission in Australia by SARS-CoV-2 genome sequencing and agent-based modeling	https://www.nature.com/articles/s41591-020-1000-7	2020-03-25
Australia/NSW540/2020	EPI_ISL_455079	2020-03-22	Oceania	Australia	New South Wales	Sydney	Oceania	Australia	New South Wales	genome	29408	Human	?	?	A.1	O	South Eastern Area Laboratory Services	NSW Health Pathology - Institute of Clinical Pathology and Medical Research; Westmead Hospital; University of Sydney	CIDM-PH et al. et al	https://www.gisaid.org	?	?	2020-05-29
Australia/NSW541/2020	EPI_ISL_455080	2020-03-22	Oceania	Australia	New South Wales	Sydney	Oceania	Australia	New South Wales	genome	29408	Human	?	?	A.1	O	South Eastern Area Laboratory Services	NSW Health Pathology - Institute of Clinical Pathology and Medical Research; Westmead Hospital; University of Sydney	CIDM-PH et al. et al	https://www.gisaid.org	?	?	2020-05-29
Australia/NSW542/2020	EPI_ISL_455081	2020-03-31	Oceania	Australia	New South Wales	Sydney	Oceania	Australia	New South Wales	genome	29408	Human	?	?	B.1	G	South Eastern Area Laboratory Services	NSW Health Pathology - Institute of Clinical Pathology and Medical Research; Westmead Hospital; University of Sydney	CIDM-PH et al. et al	https://www.gisaid.org	?	?	2020-05-29
Australia/NSW543/2020	EPI_ISL_455082	2020-03-31	Oceania	Australia	New South Wales	Sydney	Oceania	Australia	New South Wales	genome	29408	Human	?	?	A.1	O	South Eastern Area Laboratory Services	NSW Health Pathology - Institute of Clinical Pathology and Medical Research; Westmead Hospital; University of Sydney	CIDM-PH et al. et al	https://www.gisaid.org	?	?	2020-05-29
Australia/NSW544/2020	EPI_ISL_455083	2020-04-06	Oceania	Australia	New South Wales	Sydney	Oceania	Australia	New South Wales	genome	29408	Human	?	?	B.1.5	G	South Eastern Area Laboratory Services	NSW Health Pathology - Institute of Clinical Pathology and Medical Research; Westmead Hospital; University of Sydney	CIDM-PH et al. et al	https://www.gisaid.org	?	?	2020-05-29
Australia/NSW545/2020	EPI_ISL_455084	2020-04-05	Oceania	Australia	New South Wales	Sydney	Oceania	Australia	New South Wales	genome	29408	Human	?	?	B.1	G	South Eastern Area Laboratory Services	NSW Health Pathology - Institute of Clinical Pathology and Medical Research; Westmead Hospital; University of Sydney	CIDM-PH et al. et al	https://www.gisaid.org	?	?	2020-05-29
Australia/NSW546/2020	EPI_ISL_455085	2020-04-12	Oceania	Australia	New South Wales	Sydney	Oceania	Australia	New South Wales	genome	29408	Human	?	?	B.1	G	South Eastern Area Laboratory Services	NSW Health Pathology - Institute of Clinical Pathology and Medical Research; Westmead Hospital; University of Sydney	CIDM-PH et al. et al	https://www.gisaid.org	?	?	2020-05-29
Australia/NSW547/2020	EPI_ISL_455086	2020-04-03	Oceania	Australia	New South Wales	Sydney	Oceania	Australia	New South Wales	genome	29408	Human	?	?	A.2	O	South Eastern Area Laboratory Services	NSW Health Pathology - Institute of Clinical Pathology and Medical Research; Westmead Hospital; University of Sydney	CIDM-PH et al. et al	https://www.gisaid.org	?	?	2020-05-29
Australia/NSW548/2020	EPI_ISL_455087	2020-03-23	Oceania	Australia	New South Wales	Sydney	Oceania	Australia	New South Wales	genome	29408	Human	?	?	B.1	G	South Eastern Area Laboratory Services	NSW Health Pathology - Institute of Clinical Pathology and Medical Research; Westmead Hospital; University of Sydney	CIDM-PH et al. et al	https://www.gisaid.org	?	?	2020-05-29
Australia/NSW549/2020	EPI_ISL_455088	2020-03-21	Oceania	Australia	New South Wales	Sydney	Oceania	Australia	New South Wales	genome	29408	Human	?	?	A.1	O	South Eastern Area Laboratory Services	NSW Health Pathology - Institute of Clinical Pathology and Medical Research; Westmead Hospital; University of Sydney	CIDM-PH et al. et al	https://www.gisaid.org	?	?	2020-05-29
Australia/NSW550/2020	EPI_ISL_455089	2020-03-20	Oceania	Australia	New South Wales	Sydney	Oceania	Australia	New South Wales	genome	29408	Human	?	?	A.2	O	South Eastern Area Laboratory Services	NSW Health Pathology - Institute of Clinical Pathology and Medical Research; Westmead Hospital; University of Sydney	CIDM-PH et al. et al	https://www.gisaid.org	?	?	2020-05-29
Australia/NSW551/2020	EPI_ISL_455090	2020-05-12	Oceania	Australia	New South Wales	Sydney	Oceania	Australia	New South Wales	genome	29408	Human	?	?	B.1.36	G	South Eastern Area Laboratory Services	NSW Health Pathology - Institute of Clinical Pathology and Medical Research; Westmead Hospital; University of Sydney	CIDM-PH et al. et al	https://www.gisaid.org	?	?	2020-05-29
Australia/NSW552/2020	EPI_ISL_455091	2020-05-13	Oceania	Australia	New South Wales	Sydney	Oceania	Australia	New South Wales	genome	29408	Human	?	?	B.1	G	South Eastern Area Laboratory Services	NSW Health Pathology - Institute of Clinical Pathology and Medical Research; Westmead Hospital; University of Sydney	CIDM-PH et al. et al	https://www.gisaid.org	?	?	2020-05-29
Australia/NSW553/2020	EPI_ISL_455092	2020-05-18	Oceania	Australia	New South Wales	Sydney	Oceania	Australia	New South Wales	genome	29408	Human	?	?	B.1	G	South Eastern Area Laboratory Services	NSW Health Pathology - Institute of Clinical Pathology and Medical Research; Westmead Hospital; University of Sydney	CIDM-PH et al. et al	https://www.gisaid.org	?	?	2020-05-29
Australia/NSW554/2020	EPI_ISL_455093	2020-05-20	Oceania	Australia	New South Wales	Sydney	Oceania	Australia	New South Wales	genome	29408	Human	?	?	B.1	G	South Eastern Area Laboratory Services	NSW Health Pathology - Institute of Clinical Pathology and Medical Research; Westmead Hospital; University of Sydney	CIDM-PH et al. et al	https://www.gisaid.org	?	?	2020-05-29
Australia/NSW555/2020	EPI_ISL_455094	2020-03-29	Oceania	Australia	New South Wales	Sydney	Oceania	Australia	New South Wales	genome	29408	Human	?	?	B.1	G	Pathology Sydney South West - NSW Health Pathology	NSW Health Pathology - Institute of Clinical Pathology and Medical Research; Westmead Hospital; University of Sydney	CIDM-PH et al. et al	https://www.gisaid.org	?	?	2020-05-29
Australia/NSW556/2020	EPI_ISL_455095	2020-04-14	Oceania	Australia	New South Wales	Sydney	Oceania	Australia	New South Wales	genome	29408	Human	?	?	B.1	G	Pathology West - NSW Health Pathology	NSW Health Pathology - Institute of Clinical Pathology and Medical Research; Westmead Hospital; University of Sydney	CIDM-PH et al. et al	https://www.gisaid.org	?	?	2020-05-29
Australia/NSW557/2020	EPI_ISL_455096	2020-03-27	Oceania	Australia	New South Wales	Sydney	Oceania	Australia	New South Wales	genome	29408	Human	?	?	A.2	O	South Eastern Area Laboratory Services	NSW Health Pathology - Institute of Clinical Pathology and Medical Research; Westmead Hospital; University of Sydney	CIDM-PH et al. et al	https://www.gisaid.org	?	?	2020-05-29
Australia/NSW558/2020	EPI_ISL_455097	2020-04-17	Oceania	Australia	New South Wales	Sydney	Oceania	Australia	New South Wales	genome	29408	Human	?	?	B.1	G	South Eastern Area Laboratory Services	NSW Health Pathology - Institute of Clinical Pathology and Medical Research; Westmead Hospital; University of Sydney	CIDM-PH et al. et al	https://www.gisaid.org	?	?	2020-05-29
Australia/NSW559/2020	EPI_ISL_455098	2020-03-22	Oceania	Australia	New South Wales	Sydney	Oceania	Australia	New South Wales	genome	29408	Human	?	?	A.1	O	South Eastern Area Laboratory Services	NSW Health Pathology - Institute of Clinical Pathology and Medical Research; Westmead Hospital; University of Sydney	CIDM-PH et al. et al	https://www.gisaid.org	?	?	2020-05-29
Australia/NSW56/2020	EPI_ISL_417408	2020-03-17	Oceania	Australia	New South Wales	Sydney	Oceania	Australia	New South Wales	genome	29409	Human	60	Male	B.2.2	O	Centre for Infectious Diseases and Microbiology Public Health	NSW Health Pathology - Institute of Clinical Pathology and Medical Research; Westmead Hospital; University of Sydney	Carter I et al	https://www.gisaid.org	Revealing COVID-19 transmission in Australia by SARS-CoV-2 genome sequencing and agent-based modeling	https://www.nature.com/articles/s41591-020-1000-7	2020-03-25
Australia/NSW560/2020	EPI_ISL_455099	2020-05-24	Oceania	Australia	New South Wales	Sydney	Oceania	Australia	New South Wales	genome	29408	Human	?	?	A	O	South Eastern Area Laboratory Services	NSW Health Pathology - Institute of Clinical Pathology and Medical Research; Westmead Hospital; University of Sydney	CIDM-PH et al. et al	https://www.gisaid.org	?	?	2020-05-29
Australia/NSW561/2020	EPI_ISL_478673	2020-03-31	Oceania	Australia	New South Wales	Sydney	Oceania	Australia	New South Wales	genome	29408	Human	?	?	B.1.1	G	Pathology North - Royal North Shore Hospital - NSW Health Pathology	NSW Health Pathology - Institute of Clinical Pathology and Medical Research; Westmead Hospital; University of Sydney	CIDM-PH et al. et al	https://www.gisaid.org	?	?	2020-06-30
Australia/NSW562/2020	EPI_ISL_478674	2020-03-30	Oceania	Australia	New South Wales	Sydney	Oceania	Australia	New South Wales	genome	29408	Human	?	?	B.1	G	Pathology North - Royal North Shore Hospital - NSW Health Pathology	NSW Health Pathology - Institute of Clinical Pathology and Medical Research; Westmead Hospital; University of Sydney	CIDM-PH et al. et al	https://www.gisaid.org	?	?	2020-06-30
Australia/NSW563/2020	EPI_ISL_478675	2020-03-23	Oceania	Australia	New South Wales	Sydney	Oceania	Australia	New South Wales	genome	29408	Human	?	?	B.1.1	G	Sydney South West Pathology Service (SSWPS) - Liverpool Hospital - NSW Health Pathology	NSW Health Pathology - Institute of Clinical Pathology and Medical Research; Westmead Hospital; University of Sydney	CIDM-PH et al. et al	https://www.gisaid.org	?	?	2020-06-30
Australia/NSW564/2020	EPI_ISL_478676	2020-03-24	Oceania	Australia	New South Wales	Sydney	Oceania	Australia	New South Wales	genome	29408	Human	?	?	A.2	O	Sydney South West Pathology Service (SSWPS) - Liverpool Hospital - NSW Health Pathology	NSW Health Pathology - Institute of Clinical Pathology and Medical Research; Westmead Hospital; University of Sydney	CIDM-PH et al. et al	https://www.gisaid.org	?	?	2020-06-30
Australia/NSW565/2020	EPI_ISL_478677	2020-03-24	Oceania	Australia	New South Wales	Sydney	Oceania	Australia	New South Wales	genome	29408	Human	?	?	A.2	O	Sydney South West Pathology Service (SSWPS) - Liverpool Hospital - NSW Health Pathology	NSW Health Pathology - Institute of Clinical Pathology and Medical Research; Westmead Hospital; University of Sydney	CIDM-PH et al. et al	https://www.gisaid.org	?	?	2020-06-30
Australia/NSW566/2020	EPI_ISL_478678	2020-03-24	Oceania	Australia	New South Wales	Sydney	Oceania	Australia	New South Wales	genome	29408	Human	?	?	A.2	O	Sydney South West Pathology Service (SSWPS) - Liverpool Hospital - NSW Health Pathology	NSW Health Pathology - Institute of Clinical Pathology and Medical Research; Westmead Hospital; University of Sydney	CIDM-PH et al. et al	https://www.gisaid.org	?	?	2020-06-30
Australia/NSW567/2020	EPI_ISL_478679	2020-03-25	Oceania	Australia	New South Wales	Sydney	Oceania	Australia	New South Wales	genome	29408	Human	?	?	B.6	O	Sydney South West Pathology Service (SSWPS) - Liverpool Hospital - NSW Health Pathology	NSW Health Pathology - Institute of Clinical Pathology and Medical Research; Westmead Hospital; University of Sydney	CIDM-PH et al. et al	https://www.gisaid.org	?	?	2020-06-30
Australia/NSW568/2020	EPI_ISL_478680	2020-03-25	Oceania	Australia	New South Wales	Sydney	Oceania	Australia	New South Wales	genome	29408	Human	?	?	A.1	O	Sydney South West Pathology Service (SSWPS) - Liverpool Hospital - NSW Health Pathology	NSW Health Pathology - Institute of Clinical Pathology and Medical Research; Westmead Hospital; University of Sydney	CIDM-PH et al. et al	https://www.gisaid.org	?	?	2020-06-30
Australia/NSW569/2020	EPI_ISL_478681	2020-03-26	Oceania	Australia	New South Wales	Sydney	Oceania	Australia	New South Wales	genome	29408	Human	?	?	B.2.4	O	Sydney South West Pathology Service (SSWPS) - Liverpool Hospital - NSW Health Pathology	NSW Health Pathology - Institute of Clinical Pathology and Medical Research; Westmead Hospital; University of Sydney	CIDM-PH et al. et al	https://www.gisaid.org	?	?	2020-06-30
Australia/NSW57/2020	EPI_ISL_417409	2020-03-16	Oceania	Australia	New South Wales	Sydney	Oceania	Australia	New South Wales	genome	29409	Human	55	Male	B.2.1	O	Centre for Infectious Diseases and Microbiology Public Health	NSW Health Pathology - Institute of Clinical Pathology and Medical Research; Westmead Hospital; University of Sydney	Rahman H et al	https://www.gisaid.org	Revealing COVID-19 transmission in Australia by SARS-CoV-2 genome sequencing and agent-based modeling	https://www.nature.com/articles/s41591-020-1000-7	2020-03-25
Australia/NSW570/2020	EPI_ISL_478682	2020-03-23	Oceania	Australia	New South Wales	Sydney	Oceania	Australia	New South Wales	genome	29408	Human	?	?	A.2	O	Sydney South West Pathology Service (SSWPS) - Liverpool Hospital - NSW Health Pathology	NSW Health Pathology - Institute of Clinical Pathology and Medical Research; Westmead Hospital; University of Sydney	CIDM-PH et al. et al	https://www.gisaid.org	?	?	2020-06-30
Australia/NSW571/2020	EPI_ISL_478683	2020-03-20	Oceania	Australia	New South Wales	Sydney	Oceania	Australia	New South Wales	genome	29408	Human	?	?	A.1	O	South Eastern Area Laboratory Services (SEALS)	NSW Health Pathology - Institute of Clinical Pathology and Medical Research; Westmead Hospital; University of Sydney	CIDM-PH et al. et al	https://www.gisaid.org	?	?	2020-06-30
Australia/NSW572/2020	EPI_ISL_478684	2020-03-20	Oceania	Australia	New South Wales	Sydney	Oceania	Australia	New South Wales	genome	29408	Human	?	?	A.1	O	South Eastern Area Laboratory Services (SEALS)	NSW Health Pathology - Institute of Clinical Pathology and Medical Research; Westmead Hospital; University of Sydney	CIDM-PH et al. et al	https://www.gisaid.org	?	?	2020-06-30
Australia/NSW573/2020	EPI_ISL_478685	2020-03-20	Oceania	Australia	New South Wales	Sydney	Oceania	Australia	New South Wales	genome	29408	Human	?	?	A.1	O	South Eastern Area Laboratory Services (SEALS)	NSW Health Pathology - Institute of Clinical Pathology and Medical Research; Westmead Hospital; University of Sydney	CIDM-PH et al. et al	https://www.gisaid.org	?	?	2020-06-30
Australia/NSW574/2020	EPI_ISL_478686	2020-03-20	Oceania	Australia	New South Wales	Sydney	Oceania	Australia	New South Wales	genome	29408	Human	?	?	A.1	O	South Eastern Area Laboratory Services (SEALS)	NSW Health Pathology - Institute of Clinical Pathology and Medical Research; Westmead Hospital; University of Sydney	CIDM-PH et al. et al	https://www.gisaid.org	?	?	2020-06-30
Australia/NSW575/2020	EPI_ISL_478687	2020-03-20	Oceania	Australia	New South Wales	Sydney	Oceania	Australia	New South Wales	genome	29408	Human	?	?	A.1	O	South Eastern Area Laboratory Services (SEALS)	NSW Health Pathology - Institute of Clinical Pathology and Medical Research; Westmead Hospital; University of Sydney	CIDM-PH et al. et al	https://www.gisaid.org	?	?	2020-06-30
Australia/NSW576/2020	EPI_ISL_478688	2020-03-20	Oceania	Australia	New South Wales	Sydney	Oceania	Australia	New South Wales	genome	29408	Human	?	?	A.1	O	South Eastern Area Laboratory Services (SEALS)	NSW Health Pathology - Institute of Clinical Pathology and Medical Research; Westmead Hospital; University of Sydney	CIDM-PH et al. et al	https://www.gisaid.org	?	?	2020-06-30
Australia/NSW577/2020	EPI_ISL_478689	2020-03-20	Oceania	Australia	New South Wales	Sydney	Oceania	Australia	New South Wales	genome	29408	Human	?	?	A.1	O	South Eastern Area Laboratory Services (SEALS)	NSW Health Pathology - Institute of Clinical Pathology and Medical Research; Westmead Hospital; University of Sydney	CIDM-PH et al. et al	https://www.gisaid.org	?	?	2020-06-30
Australia/NSW578/2020	EPI_ISL_478690	2020-03-21	Oceania	Australia	New South Wales	Sydney	Oceania	Australia	New South Wales	genome	29408	Human	?	?	A.1	O	South Eastern Area Laboratory Services (SEALS)	NSW Health Pathology - Institute of Clinical Pathology and Medical Research; Westmead Hospital; University of Sydney	CIDM-PH et al. et al	https://www.gisaid.org	?	?	2020-06-30
Australia/NSW579/2020	EPI_ISL_478691	2020-03-22	Oceania	Australia	New South Wales	Sydney	Oceania	Australia	New South Wales	genome	29408	Human	?	?	A.1	O	South Eastern Area Laboratory Services (SEALS)	NSW Health Pathology - Institute of Clinical Pathology and Medical Research; Westmead Hospital; University of Sydney	CIDM-PH et al. et al	https://www.gisaid.org	?	?	2020-06-30
Australia/NSW58/2020	EPI_ISL_417410	2020-03-16	Oceania	Australia	New South Wales	Sydney	Oceania	Australia	New South Wales	genome	29409	Human	20	Female	B.2.1	O	Centre for Infectious Diseases and Microbiology Public Health	NSW Health Pathology - Institute of Clinical Pathology and Medical Research; Westmead Hospital; University of Sydney	Holmes EC et al	https://www.gisaid.org	Revealing COVID-19 transmission in Australia by SARS-CoV-2 genome sequencing and agent-based modeling	https://www.nature.com/articles/s41591-020-1000-7	2020-03-25
Australia/NSW580/2020	EPI_ISL_478692	2020-03-22	Oceania	Australia	New South Wales	Sydney	Oceania	Australia	New South Wales	genome	29408	Human	?	?	A.1	O	South Eastern Area Laboratory Services (SEALS)	NSW Health Pathology - Institute of Clinical Pathology and Medical Research; Westmead Hospital; University of Sydney	CIDM-PH et al. et al	https://www.gisaid.org	?	?	2020-06-30
Australia/NSW581/2020	EPI_ISL_478693	2020-03-30	Oceania	Australia	New South Wales	Sydney	Oceania	Australia	New South Wales	genome	29408	Human	?	?	B.1	G	South Eastern Area Laboratory Services (SEALS)	NSW Health Pathology - Institute of Clinical Pathology and Medical Research; Westmead Hospital; University of Sydney	CIDM-PH et al. et al	https://www.gisaid.org	?	?	2020-06-30
Australia/NSW582/2020	EPI_ISL_478694	2020-03-14	Oceania	Australia	New South Wales	Sydney	Oceania	Australia	New South Wales	genome	29408	Human	?	?	B.2.1	O	South Eastern Area Laboratory Services (SEALS)	NSW Health Pathology - Institute of Clinical Pathology and Medical Research; Westmead Hospital; University of Sydney	CIDM-PH et al. et al	https://www.gisaid.org	?	?	2020-06-30
Australia/NSW583/2020	EPI_ISL_478695	2020-03-14	Oceania	Australia	New South Wales	Sydney	Oceania	Australia	New South Wales	genome	29408	Human	?	?	B.2.1	O	South Eastern Area Laboratory Services (SEALS)	NSW Health Pathology - Institute of Clinical Pathology and Medical Research; Westmead Hospital; University of Sydney	CIDM-PH et al. et al	https://www.gisaid.org	?	?	2020-06-30
Australia/NSW584/2020	EPI_ISL_478696	2020-03-16	Oceania	Australia	New South Wales	Sydney	Oceania	Australia	New South Wales	genome	29408	Human	?	?	B.2.1	O	South Eastern Area Laboratory Services (SEALS)	NSW Health Pathology - Institute of Clinical Pathology and Medical Research; Westmead Hospital; University of Sydney	CIDM-PH et al. et al	https://www.gisaid.org	?	?	2020-06-30
Australia/NSW585/2020	EPI_ISL_478697	2020-03-16	Oceania	Australia	New South Wales	Sydney	Oceania	Australia	New South Wales	genome	29408	Human	?	?	B.2.1	O	South Eastern Area Laboratory Services (SEALS)	NSW Health Pathology - Institute of Clinical Pathology and Medical Research; Westmead Hospital; University of Sydney	CIDM-PH et al. et al	https://www.gisaid.org	?	?	2020-06-30
Australia/NSW586/2020	EPI_ISL_478698	2020-03-16	Oceania	Australia	New South Wales	Sydney	Oceania	Australia	New South Wales	genome	29408	Human	?	?	B.2.1	O	South Eastern Area Laboratory Services (SEALS)	NSW Health Pathology - Institute of Clinical Pathology and Medical Research; Westmead Hospital; University of Sydney	CIDM-PH et al. et al	https://www.gisaid.org	?	?	2020-06-30
Australia/NSW587/2020	EPI_ISL_478699	2020-03-14	Oceania	Australia	New South Wales	Sydney	Oceania	Australia	New South Wales	genome	29408	Human	?	?	B.2.1	O	South Eastern Area Laboratory Services (SEALS)	NSW Health Pathology - Institute of Clinical Pathology and Medical Research; Westmead Hospital; University of Sydney	CIDM-PH et al. et al	https://www.gisaid.org	?	?	2020-06-30
Australia/NSW588/2020	EPI_ISL_478700	2020-03-31	Oceania	Australia	New South Wales	Sydney	Oceania	Australia	New South Wales	genome	29408	Human	?	?	B.1	G	South Eastern Area Laboratory Services (SEALS)	NSW Health Pathology - Institute of Clinical Pathology and Medical Research; Westmead Hospital; University of Sydney	CIDM-PH et al. et al	https://www.gisaid.org	?	?	2020-06-30
Australia/NSW589/2020	EPI_ISL_478701	2020-04-01	Oceania	Australia	New South Wales	Sydney	Oceania	Australia	New South Wales	genome	29408	Human	?	?	B.1	G	South Eastern Area Laboratory Services (SEALS)	NSW Health Pathology - Institute of Clinical Pathology and Medical Research; Westmead Hospital; University of Sydney	CIDM-PH et al. et al	https://www.gisaid.org	?	?	2020-06-30
Australia/NSW59/2020	EPI_ISL_427662	2020-03-16	Oceania	Australia	New South Wales	Sydney	Oceania	Australia	New South Wales	genome	29408	Human	?	?	B.6	O	Centre for Infectious Diseases and Microbiology Public Health	NSW Health Pathology - Institute of Clinical Pathology and Medical Research; Westmead Hospital; University of Sydney	Lam C et al	https://www.gisaid.org	Revealing COVID-19 transmission in Australia by SARS-CoV-2 genome sequencing and agent-based modeling	https://www.nature.com/articles/s41591-020-1000-7	2020-04-19
Australia/NSW590/2020	EPI_ISL_478702	2020-03-26	Oceania	Australia	New South Wales	Sydney	Oceania	Australia	New South Wales	genome	29408	Human	?	?	B	O	South Eastern Area Laboratory Services (SEALS)	NSW Health Pathology - Institute of Clinical Pathology and Medical Research; Westmead Hospital; University of Sydney	CIDM-PH et al. et al	https://www.gisaid.org	?	?	2020-06-30
Australia/NSW591/2020	EPI_ISL_478703	2020-03-19	Oceania	Australia	New South Wales	Sydney	Oceania	Australia	New South Wales	genome	29408	Human	?	?	B.1	G	South Eastern Area Laboratory Services (SEALS)	NSW Health Pathology - Institute of Clinical Pathology and Medical Research; Westmead Hospital; University of Sydney	CIDM-PH et al. et al	https://www.gisaid.org	?	?	2020-06-30
Australia/NSW592/2020	EPI_ISL_478704	2020-03-13	Oceania	Australia	New South Wales	Sydney	Oceania	Australia	New South Wales	genome	29408	Human	?	?	B.1	G	South Eastern Area Laboratory Services (SEALS)	NSW Health Pathology - Institute of Clinical Pathology and Medical Research; Westmead Hospital; University of Sydney	CIDM-PH et al. et al	https://www.gisaid.org	?	?	2020-06-30
Australia/NSW593/2020	EPI_ISL_478705	2020-04-20	Oceania	Australia	New South Wales	Sydney	Oceania	Australia	New South Wales	genome	29408	Human	?	?	B.1	G	South Eastern Area Laboratory Services (SEALS)	NSW Health Pathology - Institute of Clinical Pathology and Medical Research; Westmead Hospital; University of Sydney	CIDM-PH et al. et al	https://www.gisaid.org	?	?	2020-06-30
Australia/NSW594/2020	EPI_ISL_478706	2020-03-28	Oceania	Australia	New South Wales	Sydney	Oceania	Australia	New South Wales	genome	29408	Human	?	?	B.1	G	Sydney South West Pathology Service (SSWPS) - Liverpool Hospital - NSW Health Pathology	NSW Health Pathology - Institute of Clinical Pathology and Medical Research; Westmead Hospital; University of Sydney	CIDM-PH et al. et al	https://www.gisaid.org	?	?	2020-06-30
Australia/NSW595/2020	EPI_ISL_478707	2020-04-08	Oceania	Australia	New South Wales	Sydney	Oceania	Australia	New South Wales	genome	29408	Human	?	?	B.1.1	G	Sydney South West Pathology Service (SSWPS) - Liverpool Hospital - NSW Health Pathology	NSW Health Pathology - Institute of Clinical Pathology and Medical Research; Westmead Hospital; University of Sydney	CIDM-PH et al. et al	https://www.gisaid.org	?	?	2020-06-30
Australia/NSW596/2020	EPI_ISL_478708	2020-03-27	Oceania	Australia	New South Wales	Sydney	Oceania	Australia	New South Wales	genome	29408	Human	?	?	A.2	O	South Eastern Area Laboratory Services (SEALS)	NSW Health Pathology - Institute of Clinical Pathology and Medical Research; Westmead Hospital; University of Sydney	CIDM-PH et al. et al	https://www.gisaid.org	?	?	2020-06-30
Australia/NSW597/2020	EPI_ISL_478709	2020-06-08	Oceania	Australia	New South Wales	Sydney	Oceania	Australia	New South Wales	genome	29408	Human	?	?	B.4	O	South Eastern Area Laboratory Services (SEALS)	NSW Health Pathology - Institute of Clinical Pathology and Medical Research; Westmead Hospital; University of Sydney	CIDM-PH et al. et al	https://www.gisaid.org	?	?	2020-06-30
Australia/NSW598/2020	EPI_ISL_478710	2020-06-08	Oceania	Australia	New South Wales	Sydney	Oceania	Australia	New South Wales	genome	29408	Human	?	?	B.1	G	South Eastern Area Laboratory Services (SEALS)	NSW Health Pathology - Institute of Clinical Pathology and Medical Research; Westmead Hospital; University of Sydney	CIDM-PH et al. et al	https://www.gisaid.org	?	?	2020-06-30
Australia/NSW599/2020	EPI_ISL_478711	2020-06-12	Oceania	Australia	New South Wales	Sydney	Oceania	Australia	New South Wales	genome	29408	Human	?	?	B.1	G	South Eastern Area Laboratory Services (SEALS)	NSW Health Pathology - Institute of Clinical Pathology and Medical Research; Westmead Hospital; University of Sydney	CIDM-PH et al. et al	https://www.gisaid.org	?	?	2020-06-30
Australia/NSW60/2020	EPI_ISL_427663	2020-03-16	Oceania	Australia	New South Wales	Sydney	Oceania	Australia	New South Wales	genome	29408	Human	?	?	B.2.2	O	Centre for Infectious Diseases and Microbiology Public Health	NSW Health Pathology - Institute of Clinical Pathology and Medical Research; Westmead Hospital; University of Sydney	Timms V et al	https://www.gisaid.org	Revealing COVID-19 transmission in Australia by SARS-CoV-2 genome sequencing and agent-based modeling	https://www.nature.com/articles/s41591-020-1000-7	2020-04-19
Australia/NSW600/2020	EPI_ISL_478712	2020-04-17	Oceania	Australia	New South Wales	Sydney	Oceania	Australia	New South Wales	genome	29408	Human	?	?	B.1	G	Sydney South West Pathology Service (SSWPS) - Liverpool Hospital - NSW Health Pathology	NSW Health Pathology - Institute of Clinical Pathology and Medical Research; Westmead Hospital; University of Sydney	CIDM-PH et al. et al	https://www.gisaid.org	?	?	2020-06-30
Australia/NSW601/2020	EPI_ISL_478713	2020-04-13	Oceania	Australia	New South Wales	Sydney	Oceania	Australia	New South Wales	genome	29408	Human	?	?	B.1	G	Sydney South West Pathology Service (SSWPS) - Liverpool Hospital - NSW Health Pathology	NSW Health Pathology - Institute of Clinical Pathology and Medical Research; Westmead Hospital; University of Sydney	CIDM-PH et al. et al	https://www.gisaid.org	?	?	2020-06-30
Australia/NSW602/2020	EPI_ISL_478714	2020-04-09	Oceania	Australia	New South Wales	Sydney	Oceania	Australia	New South Wales	genome	29408	Human	?	?	B.1	G	Sydney South West Pathology Service (SSWPS) - Liverpool Hospital - NSW Health Pathology	NSW Health Pathology - Institute of Clinical Pathology and Medical Research; Westmead Hospital; University of Sydney	CIDM-PH et al. et al	https://www.gisaid.org	?	?	2020-06-30
Australia/NSW603/2020	EPI_ISL_478715	2020-04-08	Oceania	Australia	New South Wales	Sydney	Oceania	Australia	New South Wales	genome	29408	Human	?	?	B.1	G	Sydney South West Pathology Service (SSWPS) - Liverpool Hospital - NSW Health Pathology	NSW Health Pathology - Institute of Clinical Pathology and Medical Research; Westmead Hospital; University of Sydney	CIDM-PH et al. et al	https://www.gisaid.org	?	?	2020-06-30
Australia/NSW604/2020	EPI_ISL_478716	2020-04-07	Oceania	Australia	New South Wales	Sydney	Oceania	Australia	New South Wales	genome	29408	Human	?	?	B.1	G	Sydney South West Pathology Service (SSWPS) - Liverpool Hospital - NSW Health Pathology	NSW Health Pathology - Institute of Clinical Pathology and Medical Research; Westmead Hospital; University of Sydney	CIDM-PH et al. et al	https://www.gisaid.org	?	?	2020-06-30
Australia/NSW605/2020	EPI_ISL_478717	2020-06-19	Oceania	Australia	New South Wales	Sydney	Oceania	Australia	New South Wales	genome	29408	Human	?	?	B.1	G	Sydney South West Pathology Service (SSWPS) - Concord Repatriation General Hospital - NSW Health Pathology	NSW Health Pathology - Institute of Clinical Pathology and Medical Research; Westmead Hospital; University of Sydney	CIDM-PH et al. et al	https://www.gisaid.org	?	?	2020-06-30
Australia/NSW606/2020	EPI_ISL_478718	2020-06-19	Oceania	Australia	New South Wales	Sydney	Oceania	Australia	New South Wales	genome	29408	Human	?	?	B.1.1.33	G	Sydney South West Pathology Service (SSWPS) - Concord Repatriation General Hospital - NSW Health Pathology	NSW Health Pathology - Institute of Clinical Pathology and Medical Research; Westmead Hospital; University of Sydney	CIDM-PH et al. et al	https://www.gisaid.org	?	?	2020-06-30
Australia/NSW607/2020	EPI_ISL_490017	2020-03-13	Oceania	Australia	New South Wales	Sydney	Oceania	Australia	New South Wales	genome	29408	Human	?	?	B.2.1	O	South Eastern Area Laboratory Services (SEALS)	NSW Health Pathology - Institute of Clinical Pathology and Medical Research; Westmead Hospital; University of Sydney	CIDM-PH et al. et al	https://www.gisaid.org	?	?	2020-07-15
Australia/NSW608/2020	EPI_ISL_490018	2020-03-16	Oceania	Australia	New South Wales	Sydney	Oceania	Australia	New South Wales	genome	29408	Human	?	?	B.2.1	O	South Eastern Area Laboratory Services (SEALS)	NSW Health Pathology - Institute of Clinical Pathology and Medical Research; Westmead Hospital; University of Sydney	CIDM-PH et al. et al	https://www.gisaid.org	?	?	2020-07-15
Australia/NSW609/2020	EPI_ISL_490105	2020-04-01	Oceania	Australia	New South Wales	Sydney	Oceania	Australia	New South Wales	genome	29407	Human	?	?	A.2	O	South Eastern Area Laboratory Services (SEALS)	NSW Health Pathology - Institute of Clinical Pathology and Medical Research; Westmead Hospital; University of Sydney	CIDM-PH et al. et al	https://www.gisaid.org	?	?	2020-07-15
Australia/NSW61/2020	EPI_ISL_417411	2020-03-17	Oceania	Australia	New South Wales	Sydney	Oceania	Australia	New South Wales	genome	29409	Human	39	Female	B.1	G	Centre for Infectious Diseases and Microbiology Public Health	NSW Health Pathology - Institute of Clinical Pathology and Medical Research; Westmead Hospital; University of Sydney	O‚ÄôSullivan MV et al	https://www.gisaid.org	Revealing COVID-19 transmission in Australia by SARS-CoV-2 genome sequencing and agent-based modeling	https://www.nature.com/articles/s41591-020-1000-7	2020-03-25
Australia/NSW610/2020	EPI_ISL_490019	2020-04-14	Oceania	Australia	New South Wales	Sydney	Oceania	Australia	New South Wales	genome	29408	Human	?	?	B.1.1	G	South Eastern Area Laboratory Services (SEALS)	NSW Health Pathology - Institute of Clinical Pathology and Medical Research; Westmead Hospital; University of Sydney	CIDM-PH et al. et al	https://www.gisaid.org	?	?	2020-07-15
Australia/NSW611/2020	EPI_ISL_490020	2020-04-08	Oceania	Australia	New South Wales	Sydney	Oceania	Australia	New South Wales	genome	29408	Human	?	?	A.2	O	Sydney South West Pathology Service (SSWPS) - Liverpool Hospital - NSW Health Pathology	NSW Health Pathology - Institute of Clinical Pathology and Medical Research; Westmead Hospital; University of Sydney	CIDM-PH et al. et al	https://www.gisaid.org	?	?	2020-07-15
Australia/NSW612/2020	EPI_ISL_490021	2020-06-10	Oceania	Australia	New South Wales	Sydney	Oceania	Australia	New South Wales	genome	29408	Human	?	?	B.1.1.1	G	South Eastern Area Laboratory Services (SEALS)	NSW Health Pathology - Institute of Clinical Pathology and Medical Research; Westmead Hospital; University of Sydney	CIDM-PH et al. et al	https://www.gisaid.org	?	?	2020-07-15
Australia/NSW613/2020	EPI_ISL_490022	2020-06-07	Oceania	Australia	New South Wales	Sydney	Oceania	Australia	New South Wales	genome	29408	Human	?	?	B.1.1	G	South Eastern Area Laboratory Services (SEALS)	NSW Health Pathology - Institute of Clinical Pathology and Medical Research; Westmead Hospital; University of Sydney	CIDM-PH et al. et al	https://www.gisaid.org	?	?	2020-07-15
Australia/NSW614/2020	EPI_ISL_490023	2020-06-13	Oceania	Australia	New South Wales	Sydney	Oceania	Australia	New South Wales	genome	29402	Human	?	?	B.1	G	South Eastern Area Laboratory Services (SEALS)	NSW Health Pathology - Institute of Clinical Pathology and Medical Research; Westmead Hospital; University of Sydney	CIDM-PH et al. et al	https://www.gisaid.org	?	?	2020-07-15
Australia/NSW615/2020	EPI_ISL_490024	2020-05-27	Oceania	Australia	New South Wales	Sydney	Oceania	Australia	New South Wales	genome	29408	Human	?	?	B.1.113	G	South Eastern Area Laboratory Services (SEALS)	NSW Health Pathology - Institute of Clinical Pathology and Medical Research; Westmead Hospital; University of Sydney	CIDM-PH et al. et al	https://www.gisaid.org	?	?	2020-07-15
Australia/NSW616/2020	EPI_ISL_490025	2020-06-16	Oceania	Australia	New South Wales	Sydney	Oceania	Australia	New South Wales	genome	29408	Human	?	?	B.1	G	South Eastern Area Laboratory Services (SEALS)	NSW Health Pathology - Institute of Clinical Pathology and Medical Research; Westmead Hospital; University of Sydney	CIDM-PH et al. et al	https://www.gisaid.org	?	?	2020-07-15
Australia/NSW617/2020	EPI_ISL_490026	2020-06-12	Oceania	Australia	New South Wales	Sydney	Oceania	Australia	New South Wales	genome	29408	Human	?	?	B.1.1.28	G	South Eastern Area Laboratory Services (SEALS)	NSW Health Pathology - Institute of Clinical Pathology and Medical Research; Westmead Hospital; University of Sydney	CIDM-PH et al. et al	https://www.gisaid.org	?	?	2020-07-15
Australia/NSW618/2020	EPI_ISL_490027	2020-06-19	Oceania	Australia	New South Wales	Sydney	Oceania	Australia	New South Wales	genome	29408	Human	?	?	B.1	G	South Eastern Area Laboratory Services (SEALS)	NSW Health Pathology - Institute of Clinical Pathology and Medical Research; Westmead Hospital; University of Sydney	CIDM-PH et al. et al	https://www.gisaid.org	?	?	2020-07-15
Australia/NSW619/2020	EPI_ISL_490028	2020-06-19	Oceania	Australia	New South Wales	Sydney	Oceania	Australia	New South Wales	genome	29408	Human	?	?	B.1.1.1	G	South Eastern Area Laboratory Services (SEALS)	NSW Health Pathology - Institute of Clinical Pathology and Medical Research; Westmead Hospital; University of Sydney	CIDM-PH et al. et al	https://www.gisaid.org	?	?	2020-07-15
Australia/NSW62/2020	EPI_ISL_417412	2020-03-17	Oceania	Australia	New South Wales	Sydney	Oceania	Australia	New South Wales	genome	29409	Human	56	Female	B.3	O	Centre for Infectious Diseases and Microbiology Public Health	NSW Health Pathology - Institute of Clinical Pathology and Medical Research; Westmead Hospital; University of Sydney	Sintchenko V et al	https://www.gisaid.org	Revealing COVID-19 transmission in Australia by SARS-CoV-2 genome sequencing and agent-based modeling	https://www.nature.com/articles/s41591-020-1000-7	2020-03-25
Australia/NSW620/2020	EPI_ISL_490029	2020-06-19	Oceania	Australia	New South Wales	Sydney	Oceania	Australia	New South Wales	genome	29408	Human	?	?	B.1	G	South Eastern Area Laboratory Services (SEALS)	NSW Health Pathology - Institute of Clinical Pathology and Medical Research; Westmead Hospital; University of Sydney	CIDM-PH et al. et al	https://www.gisaid.org	?	?	2020-07-15
Australia/NSW621/2020	EPI_ISL_490030	2020-05-31	Oceania	Australia	New South Wales	Sydney	Oceania	Australia	New South Wales	genome	29408	Human	?	?	B.1.1.1	G	South Eastern Area Laboratory Services (SEALS)	NSW Health Pathology - Institute of Clinical Pathology and Medical Research; Westmead Hospital; University of Sydney	CIDM-PH et al. et al	https://www.gisaid.org	?	?	2020-07-15
Australia/NSW622/2020	EPI_ISL_490031	2020-04-01	Oceania	Australia	New South Wales	Sydney	Oceania	Australia	New South Wales	genome	29408	Human	?	?	A.2	O	South Eastern Area Laboratory Services (SEALS)	NSW Health Pathology - Institute of Clinical Pathology and Medical Research; Westmead Hospital; University of Sydney	CIDM-PH et al. et al	https://www.gisaid.org	?	?	2020-07-15
Australia/NSW623/2020	EPI_ISL_490032	2020-03-25	Oceania	Australia	New South Wales	Sydney	Oceania	Australia	New South Wales	genome	29408	Human	?	?	A.2	O	South Eastern Area Laboratory Services (SEALS)	NSW Health Pathology - Institute of Clinical Pathology and Medical Research; Westmead Hospital; University of Sydney	CIDM-PH et al. et al	https://www.gisaid.org	?	?	2020-07-15
Australia/NSW624/2020	EPI_ISL_490033	2020-04-02	Oceania	Australia	New South Wales	Sydney	Oceania	Australia	New South Wales	genome	29408	Human	?	?	B.1.1	G	South Eastern Area Laboratory Services (SEALS)	NSW Health Pathology - Institute of Clinical Pathology and Medical Research; Westmead Hospital; University of Sydney	CIDM-PH et al. et al	https://www.gisaid.org	?	?	2020-07-15
Australia/NSW625/2020	EPI_ISL_490034	2020-03-25	Oceania	Australia	New South Wales	Sydney	Oceania	Australia	New South Wales	genome	29408	Human	?	?	A.2	O	South Eastern Area Laboratory Services (SEALS)	NSW Health Pathology - Institute of Clinical Pathology and Medical Research; Westmead Hospital; University of Sydney	CIDM-PH et al. et al	https://www.gisaid.org	?	?	2020-07-15
Australia/NSW626/2020	EPI_ISL_490035	2020-03-30	Oceania	Australia	New South Wales	Sydney	Oceania	Australia	New South Wales	genome	29408	Human	?	?	A.1	O	South Eastern Area Laboratory Services (SEALS)	NSW Health Pathology - Institute of Clinical Pathology and Medical Research; Westmead Hospital; University of Sydney	CIDM-PH et al. et al	https://www.gisaid.org	?	?	2020-07-15
Australia/NSW627/2020	EPI_ISL_490036	2020-06-24	Oceania	Australia	New South Wales	Sydney	Oceania	Australia	New South Wales	genome	29408	Human	?	?	B.1	G	Pathology West - NSW Health Pathology	NSW Health Pathology - Institute of Clinical Pathology and Medical Research; Westmead Hospital; University of Sydney	CIDM-PH et al. et al	https://www.gisaid.org	?	?	2020-07-15
Australia/NSW628/2020	EPI_ISL_490037	2020-03-19	Oceania	Australia	New South Wales	Sydney	Oceania	Australia	New South Wales	genome	29408	Human	?	?	B.1.1	G	Sydney South West Pathology Service (SSWPS) - Liverpool Hospital - NSW Health Pathology	NSW Health Pathology - Institute of Clinical Pathology and Medical Research; Westmead Hospital; University of Sydney	CIDM-PH et al. et al	https://www.gisaid.org	?	?	2020-07-15
Australia/NSW629/2020	EPI_ISL_490038	2020-07-07	Oceania	Australia	New South Wales	Sydney	Oceania	Australia	New South Wales	genome	29408	Human	?	?	B.1.1.25	G	Pathology West - NSW Health Pathology	NSW Health Pathology - Institute of Clinical Pathology and Medical Research; Westmead Hospital; University of Sydney	CIDM-PH et al. et al	https://www.gisaid.org	?	?	2020-07-15
Australia/NSW63/2020	EPI_ISL_427664	2020-03-10	Oceania	Australia	New South Wales	Sydney	Oceania	Australia	New South Wales	genome	29405	Human	?	?	B	O	Centre for Infectious Diseases and Microbiology Public Health	NSW Health Pathology - Institute of Clinical Pathology and Medical Research; Westmead Hospital; University of Sydney	Timms V et al	https://www.gisaid.org	Revealing COVID-19 transmission in Australia by SARS-CoV-2 genome sequencing and agent-based modeling	https://www.nature.com/articles/s41591-020-1000-7	2020-04-19
Australia/NSW630/2020	EPI_ISL_490039	2020-07-07	Oceania	Australia	New South Wales	Sydney	Oceania	Australia	New South Wales	genome	29408	Human	?	?	B.1.1.25	G	Pathology West - NSW Health Pathology	NSW Health Pathology - Institute of Clinical Pathology and Medical Research; Westmead Hospital; University of Sydney	CIDM-PH et al. et al	https://www.gisaid.org	?	?	2020-07-15
Australia/NSW631/2020	EPI_ISL_490040	2020-06-09	Oceania	Australia	New South Wales	Sydney	Oceania	Australia	New South Wales	genome	29408	Human	?	?	B.1.1	G	South Eastern Area Laboratory Services (SEALS)	NSW Health Pathology - Institute of Clinical Pathology and Medical Research; Westmead Hospital; University of Sydney	CIDM-PH et al. et al	https://www.gisaid.org	?	?	2020-07-15
Australia/NSW632/2020	EPI_ISL_490041	2020-06-16	Oceania	Australia	New South Wales	Sydney	Oceania	Australia	New South Wales	genome	29408	Human	?	?	B.1	G	South Eastern Area Laboratory Services (SEALS)	NSW Health Pathology - Institute of Clinical Pathology and Medical Research; Westmead Hospital; University of Sydney	CIDM-PH et al. et al	https://www.gisaid.org	?	?	2020-07-15
Australia/NSW633/2020	EPI_ISL_490042	2020-07-01	Oceania	Australia	New South Wales	Sydney	Oceania	Australia	New South Wales	genome	29408	Human	?	?	B.1.113	G	South Eastern Area Laboratory Services (SEALS)	NSW Health Pathology - Institute of Clinical Pathology and Medical Research; Westmead Hospital; University of Sydney	CIDM-PH et al. et al	https://www.gisaid.org	?	?	2020-07-15
Australia/NSW634/2020	EPI_ISL_490043	2020-07-05	Oceania	Australia	New South Wales	Sydney	Oceania	Australia	New South Wales	genome	29408	Human	?	?	B.1.1	G	Pathology North Hunter- NSW Health Pathology	NSW Health Pathology - Institute of Clinical Pathology and Medical Research; Westmead Hospital; University of Sydney	CIDM-PH et al. et al	https://www.gisaid.org	?	?	2020-07-15
Australia/NSW635/2020	EPI_ISL_490044	2020-07-08	Oceania	Australia	New South Wales	Sydney	Oceania	Australia	New South Wales	genome	29408	Human	?	?	B.1.1.25	G	Pathology West - NSW Health Pathology	NSW Health Pathology - Institute of Clinical Pathology and Medical Research; Westmead Hospital; University of Sydney	CIDM-PH et al. et al	https://www.gisaid.org	?	?	2020-07-15
Australia/NSW636/2020	EPI_ISL_490045	2020-07-05	Oceania	Australia	New South Wales	Sydney	Oceania	Australia	New South Wales	genome	29408	Human	?	?	A	O	South Eastern Area Laboratory Services (SEALS)	NSW Health Pathology - Institute of Clinical Pathology and Medical Research; Westmead Hospital; University of Sydney	CIDM-PH et al. et al	https://www.gisaid.org	?	?	2020-07-15
Australia/NSW637/2020	EPI_ISL_490046	2020-07-10	Oceania	Australia	New South Wales	Sydney	Oceania	Australia	New South Wales	genome	29408	Human	?	?	B.1.1.25	G	Pathology West - NSW Health Pathology	NSW Health Pathology - Institute of Clinical Pathology and Medical Research; Westmead Hospital; University of Sydney	CIDM-PH et al. et al	https://www.gisaid.org	?	?	2020-07-15
Australia/NSW638/2020	EPI_ISL_498748	2020-03-24	Oceania	Australia	New South Wales	Sydney	Oceania	Australia	New South Wales	genome	29408	Human	?	?	A.2	O	Pathology West - NSW Health Pathology	NSW Health Pathology - Institute of Clinical Pathology and Medical Research; Westmead Hospital; University of Sydney	CIDM-PH et al. et al	https://www.gisaid.org	?	?	2020-07-28
Australia/NSW639/2020	EPI_ISL_498749	2020-03-24	Oceania	Australia	New South Wales	Sydney	Oceania	Australia	New South Wales	genome	29408	Human	?	?	A.2	O	Pathology West - NSW Health Pathology	NSW Health Pathology - Institute of Clinical Pathology and Medical Research; Westmead Hospital; University of Sydney	CIDM-PH et al. et al	https://www.gisaid.org	?	?	2020-07-28
Australia/NSW64/2020	EPI_ISL_427773	2020-03-20	Oceania	Australia	New South Wales	Sydney	Oceania	Australia	New South Wales	genome	29408	Human	?	?	B.4	O	Centre for Infectious Diseases and Microbiology Public Health	NSW Health Pathology - Institute of Clinical Pathology and Medical Research; Westmead Hospital; University of Sydney	Lam C et al	https://www.gisaid.org	Revealing COVID-19 transmission in Australia by SARS-CoV-2 genome sequencing and agent-based modeling	https://www.nature.com/articles/s41591-020-1000-7	2020-04-19
Australia/NSW640/2020	EPI_ISL_498750	2020-03-26	Oceania	Australia	New South Wales	Sydney	Oceania	Australia	New South Wales	genome	29408	Human	?	?	B.1	G	Pathology West - NSW Health Pathology	NSW Health Pathology - Institute of Clinical Pathology and Medical Research; Westmead Hospital; University of Sydney	CIDM-PH et al. et al	https://www.gisaid.org	?	?	2020-07-28
Australia/NSW641/2020	EPI_ISL_498751	2020-03-20	Oceania	Australia	New South Wales	Sydney	Oceania	Australia	New South Wales	genome	29408	Human	?	?	A.1	O	South Eastern Area Laboratory Services (SEALS)	NSW Health Pathology - Institute of Clinical Pathology and Medical Research; Westmead Hospital; University of Sydney	CIDM-PH et al. et al	https://www.gisaid.org	?	?	2020-07-28
Australia/NSW642/2020	EPI_ISL_498761	2020-07-10	Oceania	Australia	New South Wales	Sydney	Oceania	Australia	New South Wales	genome	29408	Human	?	?	B.1.1.25	G	Pathology West - NSW Health Pathology	NSW Health Pathology - Institute of Clinical Pathology and Medical Research; Westmead Hospital; University of Sydney	CIDM-PH et al. et al	https://www.gisaid.org	?	?	2020-07-28
Australia/NSW643/2020	EPI_ISL_498762	2020-07-10	Oceania	Australia	New South Wales	Sydney	Oceania	Australia	New South Wales	genome	29408	Human	?	?	B.1.1.25	G	Pathology West - NSW Health Pathology	NSW Health Pathology - Institute of Clinical Pathology and Medical Research; Westmead Hospital; University of Sydney	CIDM-PH et al. et al	https://www.gisaid.org	?	?	2020-07-28
Australia/NSW644/2020	EPI_ISL_498763	2020-07-10	Oceania	Australia	New South Wales	Sydney	Oceania	Australia	New South Wales	genome	29408	Human	?	?	B.1.1.25	G	Sydney South West Pathology Service (SSWPS) - Liverpool Hospital - NSW Health Pathology	NSW Health Pathology - Institute of Clinical Pathology and Medical Research; Westmead Hospital; University of Sydney	CIDM-PH et al. et al	https://www.gisaid.org	?	?	2020-07-28
Australia/NSW645/2020	EPI_ISL_498764	2020-07-12	Oceania	Australia	New South Wales	Sydney	Oceania	Australia	New South Wales	genome	29408	Human	?	?	B.1.1.25	G	Sydney South West Pathology Service (SSWPS) - Liverpool Hospital - NSW Health Pathology	NSW Health Pathology - Institute of Clinical Pathology and Medical Research; Westmead Hospital; University of Sydney	CIDM-PH et al. et al	https://www.gisaid.org	?	?	2020-07-28
Australia/NSW646/2020	EPI_ISL_498765	2020-07-01	Oceania	Australia	New South Wales	Sydney	Oceania	Australia	New South Wales	genome	29408	Human	?	?	B.1.1.25	G	Sydney South West Pathology Service (SSWPS) - Concord Repatriation General Hospital - NSW Health Pathology	NSW Health Pathology - Institute of Clinical Pathology and Medical Research; Westmead Hospital; University of Sydney	CIDM-PH et al. et al	https://www.gisaid.org	?	?	2020-07-28
Australia/NSW647/2020	EPI_ISL_498766	2020-07-12	Oceania	Australia	New South Wales	Sydney	Oceania	Australia	New South Wales	genome	29408	Human	?	?	B.1.1.25	G	Pathology West - NSW Health Pathology	NSW Health Pathology - Institute of Clinical Pathology and Medical Research; Westmead Hospital; University of Sydney	CIDM-PH et al. et al	https://www.gisaid.org	?	?	2020-07-28
Australia/NSW648/2020	EPI_ISL_498767	2020-07-12	Oceania	Australia	New South Wales	Sydney	Oceania	Australia	New South Wales	genome	29408	Human	?	?	B.1.1.25	G	Pathology West - NSW Health Pathology	NSW Health Pathology - Institute of Clinical Pathology and Medical Research; Westmead Hospital; University of Sydney	CIDM-PH et al. et al	https://www.gisaid.org	?	?	2020-07-28
Australia/NSW649/2020	EPI_ISL_498768	2020-07-12	Oceania	Australia	New South Wales	Sydney	Oceania	Australia	New South Wales	genome	29408	Human	?	?	B.1.1.25	G	South Eastern Area Laboratory Services (SEALS)	NSW Health Pathology - Institute of Clinical Pathology and Medical Research; Westmead Hospital; University of Sydney	CIDM-PH et al. et al	https://www.gisaid.org	?	?	2020-07-28
Australia/NSW65/2020	EPI_ISL_427645	2020-03-04	Oceania	Australia	New South Wales	Sydney	Oceania	Australia	New South Wales	genome	29411	Human	?	?	B.4	O	Centre for Infectious Diseases and Microbiology Public Health	NSW Health Pathology - Institute of Clinical Pathology and Medical Research; Westmead Hospital; University of Sydney	Gray K et al	https://www.gisaid.org	Revealing COVID-19 transmission in Australia by SARS-CoV-2 genome sequencing and agent-based modeling	https://www.nature.com/articles/s41591-020-1000-7	2020-04-19
Australia/NSW650/2020	EPI_ISL_498769	2020-07-11	Oceania	Australia	New South Wales	Sydney	Oceania	Australia	New South Wales	genome	29408	Human	?	?	B.1.1.25	G	Laverty Pathology	NSW Health Pathology - Institute of Clinical Pathology and Medical Research; Westmead Hospital; University of Sydney	CIDM-PH et al. et al	https://www.gisaid.org	?	?	2020-07-28
Australia/NSW651/2020	EPI_ISL_498770	2020-07-11	Oceania	Australia	New South Wales	Sydney	Oceania	Australia	New South Wales	genome	29408	Human	?	?	B.1.1.25	G	Laverty Pathology	NSW Health Pathology - Institute of Clinical Pathology and Medical Research; Westmead Hospital; University of Sydney	CIDM-PH et al. et al	https://www.gisaid.org	?	?	2020-07-28
Australia/NSW652/2020	EPI_ISL_498771	2020-07-11	Oceania	Australia	New South Wales	Sydney	Oceania	Australia	New South Wales	genome	29408	Human	?	?	B.1.1.25	G	Laverty Pathology	NSW Health Pathology - Institute of Clinical Pathology and Medical Research; Westmead Hospital; University of Sydney	CIDM-PH et al. et al	https://www.gisaid.org	?	?	2020-07-28
Australia/NSW653/2020	EPI_ISL_498772	2020-07-11	Oceania	Australia	New South Wales	Sydney	Oceania	Australia	New South Wales	genome	29408	Human	?	?	B.1.1.25	G	Laverty Pathology	NSW Health Pathology - Institute of Clinical Pathology and Medical Research; Westmead Hospital; University of Sydney	CIDM-PH et al. et al	https://www.gisaid.org	?	?	2020-07-28
Australia/NSW654/2020	EPI_ISL_498773	2020-07-11	Oceania	Australia	New South Wales	Sydney	Oceania	Australia	New South Wales	genome	29408	Human	?	?	B.1.1.25	G	Douglass Hanly Moir Pathology	NSW Health Pathology - Institute of Clinical Pathology and Medical Research; Westmead Hospital; University of Sydney	CIDM-PH et al. et al	https://www.gisaid.org	?	?	2020-07-28
Australia/NSW655/2020	EPI_ISL_498774	2020-07-12	Oceania	Australia	New South Wales	Sydney	Oceania	Australia	New South Wales	genome	29408	Human	?	?	B.1.1.25	G	Histopath	NSW Health Pathology - Institute of Clinical Pathology and Medical Research; Westmead Hospital; University of Sydney	CIDM-PH et al. et al	https://www.gisaid.org	?	?	2020-07-28
Australia/NSW656/2020	EPI_ISL_498775	2020-07-12	Oceania	Australia	New South Wales	Sydney	Oceania	Australia	New South Wales	genome	29408	Human	?	?	B.1.1.25	G	Histopath	NSW Health Pathology - Institute of Clinical Pathology and Medical Research; Westmead Hospital; University of Sydney	CIDM-PH et al. et al	https://www.gisaid.org	?	?	2020-07-28
Australia/NSW657/2020	EPI_ISL_498776	2020-07-19	Oceania	Australia	New South Wales	Sydney	Oceania	Australia	New South Wales	genome	29408	Human	?	?	B.1.1.25	G	Pathology West - NSW Health Pathology	NSW Health Pathology - Institute of Clinical Pathology and Medical Research; Westmead Hospital; University of Sydney	CIDM-PH et al. et al	https://www.gisaid.org	?	?	2020-07-28
Australia/NSW658/2020	EPI_ISL_498777	2020-07-13	Oceania	Australia	New South Wales	Sydney	Oceania	Australia	New South Wales	genome	29408	Human	?	?	B.1.1.25	G	Pathology West - NSW Health Pathology	NSW Health Pathology - Institute of Clinical Pathology and Medical Research; Westmead Hospital; University of Sydney	CIDM-PH et al. et al	https://www.gisaid.org	?	?	2020-07-28
Australia/NSW659/2020	EPI_ISL_498778	2020-07-16	Oceania	Australia	New South Wales	Sydney	Oceania	Australia	New South Wales	genome	29408	Human	?	?	B.1.1.25	G	Sydney South West Pathology Service (SSWPS) - Liverpool Hospital - NSW Health Pathology	NSW Health Pathology - Institute of Clinical Pathology and Medical Research; Westmead Hospital; University of Sydney	CIDM-PH et al. et al	https://www.gisaid.org	?	?	2020-07-28
Australia/NSW66/2020	EPI_ISL_427646	2020-03-05	Oceania	Australia	New South Wales	Sydney	Oceania	Australia	New South Wales	genome	29411	Human	?	?	B.4	O	Centre for Infectious Diseases and Microbiology Public Health	NSW Health Pathology - Institute of Clinical Pathology and Medical Research; Westmead Hospital; University of Sydney	Timms V et al	https://www.gisaid.org	Revealing COVID-19 transmission in Australia by SARS-CoV-2 genome sequencing and agent-based modeling	https://www.nature.com/articles/s41591-020-1000-7	2020-04-19
Australia/NSW660/2020	EPI_ISL_498779	2020-07-18	Oceania	Australia	New South Wales	Sydney	Oceania	Australia	New South Wales	genome	29408	Human	?	?	B.1.1.25	G	Pathology West - NSW Health Pathology	NSW Health Pathology - Institute of Clinical Pathology and Medical Research; Westmead Hospital; University of Sydney	CIDM-PH et al. et al	https://www.gisaid.org	?	?	2020-07-28
Australia/NSW661/2020	EPI_ISL_498780	2020-07-12	Oceania	Australia	New South Wales	Sydney	Oceania	Australia	New South Wales	genome	29408	Human	?	?	B.1.1.25	G	Pathology West - NSW Health Pathology	NSW Health Pathology - Institute of Clinical Pathology and Medical Research; Westmead Hospital; University of Sydney	CIDM-PH et al. et al	https://www.gisaid.org	?	?	2020-07-28
Australia/NSW662/2020	EPI_ISL_498781	2020-07-13	Oceania	Australia	New South Wales	Sydney	Oceania	Australia	New South Wales	genome	29408	Human	?	?	B.1.1.25	G	Sydney South West Pathology Service (SSWPS) - Liverpool Hospital - NSW Health Pathology	NSW Health Pathology - Institute of Clinical Pathology and Medical Research; Westmead Hospital; University of Sydney	CIDM-PH et al. et al	https://www.gisaid.org	?	?	2020-07-28
Australia/NSW663/2020	EPI_ISL_498782	2020-07-14	Oceania	Australia	New South Wales	Sydney	Oceania	Australia	New South Wales	genome	29408	Human	?	?	B.1.1.25	G	Sydney South West Pathology Service (SSWPS) - Liverpool Hospital - NSW Health Pathology	NSW Health Pathology - Institute of Clinical Pathology and Medical Research; Westmead Hospital; University of Sydney	CIDM-PH et al. et al	https://www.gisaid.org	?	?	2020-07-28
Australia/NSW67/2020	EPI_ISL_427733	2020-03-18	Oceania	Australia	New South Wales	Sydney	Oceania	Australia	New South Wales	genome	29408	Human	?	?	B.6	O	Centre for Infectious Diseases and Microbiology Public Health	NSW Health Pathology - Institute of Clinical Pathology and Medical Research; Westmead Hospital; University of Sydney	Gall M et al	https://www.gisaid.org	Revealing COVID-19 transmission in Australia by SARS-CoV-2 genome sequencing and agent-based modeling	https://www.nature.com/articles/s41591-020-1000-7	2020-04-19
Australia/NSW672/2020	EPI_ISL_513315	2020-04-02	Oceania	Australia	New South Wales	Sydney	Oceania	Australia	New South Wales	genome	29408	Human	?	?	B.1.1	G	South Eastern Area Laboratory Services (SEALS)	NSW Health Pathology - Institute of Clinical Pathology and Medical Research; Westmead Hospital; University of Sydney	CIDM-PH et al. et al	https://www.gisaid.org	?	?	2020-08-13
Australia/NSW673/2020	EPI_ISL_513316	2020-04-09	Oceania	Australia	New South Wales	Sydney	Oceania	Australia	New South Wales	genome	29408	Human	?	?	B.1.1.33	G	South Eastern Area Laboratory Services (SEALS)	NSW Health Pathology - Institute of Clinical Pathology and Medical Research; Westmead Hospital; University of Sydney	CIDM-PH et al. et al	https://www.gisaid.org	?	?	2020-08-13
Australia/NSW674/2020	EPI_ISL_513317	2020-03-26	Oceania	Australia	New South Wales	Sydney	Oceania	Australia	New South Wales	genome	29408	Human	?	?	B.6	O	South Eastern Area Laboratory Services (SEALS)	NSW Health Pathology - Institute of Clinical Pathology and Medical Research; Westmead Hospital; University of Sydney	CIDM-PH et al. et al	https://www.gisaid.org	?	?	2020-08-13
Australia/NSW675/2020	EPI_ISL_513318	2020-07-12	Oceania	Australia	New South Wales	Sydney	Oceania	Australia	New South Wales	genome	29408	Human	?	?	B.1.1.25	G	Histopath	NSW Health Pathology - Institute of Clinical Pathology and Medical Research; Westmead Hospital; University of Sydney	CIDM-PH et al. et al	https://www.gisaid.org	?	?	2020-08-13
Australia/NSW676/2020	EPI_ISL_513319	2020-07-12	Oceania	Australia	New South Wales	Sydney	Oceania	Australia	New South Wales	genome	29408	Human	?	?	B.1.1.25	G	Histopath	NSW Health Pathology - Institute of Clinical Pathology and Medical Research; Westmead Hospital; University of Sydney	CIDM-PH et al. et al	https://www.gisaid.org	?	?	2020-08-13
Australia/NSW677/2020	EPI_ISL_513320	2020-07-16	Oceania	Australia	New South Wales	Sydney	Oceania	Australia	New South Wales	genome	29408	Human	?	?	B.1.1.25	G	Histopath	NSW Health Pathology - Institute of Clinical Pathology and Medical Research; Westmead Hospital; University of Sydney	CIDM-PH et al. et al	https://www.gisaid.org	?	?	2020-08-13
Australia/NSW678/2020	EPI_ISL_513321	2020-07-18	Oceania	Australia	New South Wales	Sydney	Oceania	Australia	New South Wales	genome	29408	Human	?	?	B.1.1.25	G	Pathology West - NSW Health Pathology	NSW Health Pathology - Institute of Clinical Pathology and Medical Research; Westmead Hospital; University of Sydney	CIDM-PH et al. et al	https://www.gisaid.org	?	?	2020-08-13
Australia/NSW679/2020	EPI_ISL_513322	2020-07-17	Oceania	Australia	New South Wales	Sydney	Oceania	Australia	New South Wales	genome	29408	Human	?	?	B.1.1.25	G	Pathology West - NSW Health Pathology	NSW Health Pathology - Institute of Clinical Pathology and Medical Research; Westmead Hospital; University of Sydney	CIDM-PH et al. et al	https://www.gisaid.org	?	?	2020-08-13
Australia/NSW68/2020	EPI_ISL_427751	2020-03-24	Oceania	Australia	New South Wales	Sydney	Oceania	Australia	New South Wales	genome	29408	Human	?	?	B.6	O	Centre for Infectious Diseases and Microbiology Public Health	NSW Health Pathology - Institute of Clinical Pathology and Medical Research; Westmead Hospital; University of Sydney	Arnott A et al	https://www.gisaid.org	Revealing COVID-19 transmission in Australia by SARS-CoV-2 genome sequencing and agent-based modeling	https://www.nature.com/articles/s41591-020-1000-7	2020-04-19
Australia/NSW680/2020	EPI_ISL_513323	2020-07-16	Oceania	Australia	New South Wales	Sydney	Oceania	Australia	New South Wales	genome	29408	Human	?	?	B.1.1.25	G	Sydney South West Pathology Service (SSWPS) - Liverpool Hospital - NSW Health Pathology	NSW Health Pathology - Institute of Clinical Pathology and Medical Research; Westmead Hospital; University of Sydney	CIDM-PH et al. et al	https://www.gisaid.org	?	?	2020-08-13
Australia/NSW681/2020	EPI_ISL_513324	2020-07-15	Oceania	Australia	New South Wales	Sydney	Oceania	Australia	New South Wales	genome	29408	Human	?	?	B.1.1.25	G	Pathology West - NSW Health Pathology	NSW Health Pathology - Institute of Clinical Pathology and Medical Research; Westmead Hospital; University of Sydney	CIDM-PH et al. et al	https://www.gisaid.org	?	?	2020-08-13
Australia/NSW682/2020	EPI_ISL_513325	2020-07-17	Oceania	Australia	New South Wales	Sydney	Oceania	Australia	New South Wales	genome	29408	Human	?	?	B.1.1.25	G	Pathology West - NSW Health Pathology	NSW Health Pathology - Institute of Clinical Pathology and Medical Research; Westmead Hospital; University of Sydney	CIDM-PH et al. et al	https://www.gisaid.org	?	?	2020-08-13
Australia/NSW683/2020	EPI_ISL_513326	2020-07-18	Oceania	Australia	New South Wales	Sydney	Oceania	Australia	New South Wales	genome	29408	Human	?	?	B.1.1.25	G	Pathology West - NSW Health Pathology	NSW Health Pathology - Institute of Clinical Pathology and Medical Research; Westmead Hospital; University of Sydney	CIDM-PH et al. et al	https://www.gisaid.org	?	?	2020-08-13
Australia/NSW684/2020	EPI_ISL_513327	2020-07-18	Oceania	Australia	New South Wales	Sydney	Oceania	Australia	New South Wales	genome	29408	Human	?	?	B.1.1.25	G	Sydney South West Pathology Service (SSWPS) - Liverpool Hospital - NSW Health Pathology	NSW Health Pathology - Institute of Clinical Pathology and Medical Research; Westmead Hospital; University of Sydney	CIDM-PH et al. et al	https://www.gisaid.org	?	?	2020-08-13
Australia/NSW685/2020	EPI_ISL_513328	2020-07-17	Oceania	Australia	New South Wales	Sydney	Oceania	Australia	New South Wales	genome	29408	Human	?	?	B.1.1.25	G	Sydney South West Pathology Service (SSWPS) - Liverpool Hospital - NSW Health Pathology	NSW Health Pathology - Institute of Clinical Pathology and Medical Research; Westmead Hospital; University of Sydney	CIDM-PH et al. et al	https://www.gisaid.org	?	?	2020-08-13
Australia/NSW686/2020	EPI_ISL_513329	2020-07-15	Oceania	Australia	New South Wales	Sydney	Oceania	Australia	New South Wales	genome	29408	Human	?	?	B.1.1.25	G	Sydney South West Pathology Service (SSWPS) - Liverpool Hospital - NSW Health Pathology	NSW Health Pathology - Institute of Clinical Pathology and Medical Research; Westmead Hospital; University of Sydney	CIDM-PH et al. et al	https://www.gisaid.org	?	?	2020-08-13
Australia/NSW687/2020	EPI_ISL_513330	2020-07-13	Oceania	Australia	New South Wales	Sydney	Oceania	Australia	New South Wales	genome	29408	Human	?	?	B.1.1.25	G	St Vincent's Pathology (SydPath)	NSW Health Pathology - Institute of Clinical Pathology and Medical Research; Westmead Hospital; University of Sydney	CIDM-PH et al. et al	https://www.gisaid.org	?	?	2020-08-13
Australia/NSW688/2020	EPI_ISL_513331	2020-07-18	Oceania	Australia	New South Wales	Sydney	Oceania	Australia	New South Wales	genome	29408	Human	?	?	B.1.1.25	G	Australian Clinical Labs	NSW Health Pathology - Institute of Clinical Pathology and Medical Research; Westmead Hospital; University of Sydney	CIDM-PH et al. et al	https://www.gisaid.org	?	?	2020-08-13
Australia/NSW689/2020	EPI_ISL_513332	2020-07-18	Oceania	Australia	New South Wales	Sydney	Oceania	Australia	New South Wales	genome	29408	Human	?	?	B.1.1.25	G	Pathology West - NSW Health Pathology	NSW Health Pathology - Institute of Clinical Pathology and Medical Research; Westmead Hospital; University of Sydney	CIDM-PH et al. et al	https://www.gisaid.org	?	?	2020-08-13
Australia/NSW69/2020	EPI_ISL_427705	2020-03-20	Oceania	Australia	New South Wales	Sydney	Oceania	Australia	New South Wales	genome	29408	Human	?	?	B.6	O	Centre for Infectious Diseases and Microbiology Public Health	NSW Health Pathology - Institute of Clinical Pathology and Medical Research; Westmead Hospital; University of Sydney	Sadsad R et al	https://www.gisaid.org	Revealing COVID-19 transmission in Australia by SARS-CoV-2 genome sequencing and agent-based modeling	https://www.nature.com/articles/s41591-020-1000-7	2020-04-19
Australia/NSW690/2020	EPI_ISL_513333	2020-07-20	Oceania	Australia	New South Wales	Sydney	Oceania	Australia	New South Wales	genome	29408	Human	?	?	B.1.1.25	G	Sydney South West Pathology Service (SSWPS) - Liverpool Hospital - NSW Health Pathology	NSW Health Pathology - Institute of Clinical Pathology and Medical Research; Westmead Hospital; University of Sydney	CIDM-PH et al. et al	https://www.gisaid.org	?	?	2020-08-13
Australia/NSW691/2020	EPI_ISL_513334	2020-07-20	Oceania	Australia	New South Wales	Sydney	Oceania	Australia	New South Wales	genome	29408	Human	?	?	B.1.1.25	G	Sydney South West Pathology Service (SSWPS) - Liverpool Hospital - NSW Health Pathology	NSW Health Pathology - Institute of Clinical Pathology and Medical Research; Westmead Hospital; University of Sydney	CIDM-PH et al. et al	https://www.gisaid.org	?	?	2020-08-13
Australia/NSW692/2020	EPI_ISL_513335	2020-07-20	Oceania	Australia	New South Wales	Sydney	Oceania	Australia	New South Wales	genome	29408	Human	?	?	B.1.1.25	G	Pathology North - Hunter - NSW Health Pathology	NSW Health Pathology - Institute of Clinical Pathology and Medical Research; Westmead Hospital; University of Sydney	CIDM-PH et al. et al	https://www.gisaid.org	?	?	2020-08-13
Australia/NSW693/2020	EPI_ISL_513336	2020-07-20	Oceania	Australia	New South Wales	Sydney	Oceania	Australia	New South Wales	genome	29408	Human	?	?	B.1.1.25	G	Sydney South West Pathology Service (SSWPS) - Liverpool Hospital - NSW Health Pathology	NSW Health Pathology - Institute of Clinical Pathology and Medical Research; Westmead Hospital; University of Sydney	CIDM-PH et al. et al	https://www.gisaid.org	?	?	2020-08-13
Australia/NSW694/2020	EPI_ISL_513337	2020-07-20	Oceania	Australia	New South Wales	Sydney	Oceania	Australia	New South Wales	genome	29408	Human	?	?	B.1.1.25	G	Sydney South West Pathology Service (SSWPS) - Liverpool Hospital - NSW Health Pathology	NSW Health Pathology - Institute of Clinical Pathology and Medical Research; Westmead Hospital; University of Sydney	CIDM-PH et al. et al	https://www.gisaid.org	?	?	2020-08-13
Australia/NSW695/2020	EPI_ISL_513338	2020-07-20	Oceania	Australia	New South Wales	Sydney	Oceania	Australia	New South Wales	genome	29408	Human	?	?	B.1.1.25	G	Pathology West - NSW Health Pathology	NSW Health Pathology - Institute of Clinical Pathology and Medical Research; Westmead Hospital; University of Sydney	CIDM-PH et al. et al	https://www.gisaid.org	?	?	2020-08-13
Australia/NSW696/2020	EPI_ISL_513339	2020-07-21	Oceania	Australia	New South Wales	Sydney	Oceania	Australia	New South Wales	genome	29408	Human	?	?	B.1.1.25	G	Pathology West - NSW Health Pathology	NSW Health Pathology - Institute of Clinical Pathology and Medical Research; Westmead Hospital; University of Sydney	CIDM-PH et al. et al	https://www.gisaid.org	?	?	2020-08-13
Australia/NSW697/2020	EPI_ISL_513340	2020-07-22	Oceania	Australia	New South Wales	Sydney	Oceania	Australia	New South Wales	genome	29408	Human	?	?	B.1.1.25	G	Austech Medical Laboratories	NSW Health Pathology - Institute of Clinical Pathology and Medical Research; Westmead Hospital; University of Sydney	CIDM-PH et al. et al	https://www.gisaid.org	?	?	2020-08-13
Australia/NSW698/2020	EPI_ISL_513341	2020-07-22	Oceania	Australia	New South Wales	Sydney	Oceania	Australia	New South Wales	genome	29408	Human	?	?	B.1.1.25	G	Medlab Pathology	NSW Health Pathology - Institute of Clinical Pathology and Medical Research; Westmead Hospital; University of Sydney	CIDM-PH et al. et al	https://www.gisaid.org	?	?	2020-08-13
Australia/NSW699/2020	EPI_ISL_513342	2020-07-22	Oceania	Australia	New South Wales	Sydney	Oceania	Australia	New South Wales	genome	29408	Human	?	?	B.1.1.25	G	Pathology West - NSW Health Pathology	NSW Health Pathology - Institute of Clinical Pathology and Medical Research; Westmead Hospital; University of Sydney	CIDM-PH et al. et al	https://www.gisaid.org	?	?	2020-08-13
Australia/NSW70/2020	EPI_ISL_427757	2020-03-22	Oceania	Australia	New South Wales	Sydney	Oceania	Australia	New South Wales	genome	29408	Human	?	?	B.6	O	Centre for Infectious Diseases and Microbiology Public Health	NSW Health Pathology - Institute of Clinical Pathology and Medical Research; Westmead Hospital; University of Sydney	Draper J et al	https://www.gisaid.org	Revealing COVID-19 transmission in Australia by SARS-CoV-2 genome sequencing and agent-based modeling	https://www.nature.com/articles/s41591-020-1000-7	2020-04-19
Australia/NSW700/2020	EPI_ISL_513343	2020-07-24	Oceania	Australia	New South Wales	Sydney	Oceania	Australia	New South Wales	genome	29408	Human	?	?	B.1.1.25	G	Children Westmead Hospital	NSW Health Pathology - Institute of Clinical Pathology and Medical Research; Westmead Hospital; University of Sydney	CIDM-PH et al. et al	https://www.gisaid.org	?	?	2020-08-13
Australia/NSW701/2020	EPI_ISL_513344	2020-07-24	Oceania	Australia	New South Wales	Sydney	Oceania	Australia	New South Wales	genome	29408	Human	?	?	B.1.1.25	G	Children Westmead Hospital	NSW Health Pathology - Institute of Clinical Pathology and Medical Research; Westmead Hospital; University of Sydney	CIDM-PH et al. et al	https://www.gisaid.org	?	?	2020-08-13
Australia/NSW702/2020	EPI_ISL_513345	2020-07-25	Oceania	Australia	New South Wales	Sydney	Oceania	Australia	New South Wales	genome	29408	Human	?	?	B.1.1.25	G	Pathology West - NSW Health Pathology	NSW Health Pathology - Institute of Clinical Pathology and Medical Research; Westmead Hospital; University of Sydney	CIDM-PH et al. et al	https://www.gisaid.org	?	?	2020-08-13
Australia/NSW703/2020	EPI_ISL_513346	2020-07-25	Oceania	Australia	New South Wales	Sydney	Oceania	Australia	New South Wales	genome	29408	Human	?	?	B.1.1.25	G	Pathology West - NSW Health Pathology	NSW Health Pathology - Institute of Clinical Pathology and Medical Research; Westmead Hospital; University of Sydney	CIDM-PH et al. et al	https://www.gisaid.org	?	?	2020-08-13
Australia/NSW704/2020	EPI_ISL_513347	2020-07-21	Oceania	Australia	New South Wales	Sydney	Oceania	Australia	New South Wales	genome	29408	Human	?	?	B.1.1.25	G	St Vincent's Pathology (SydPath)	NSW Health Pathology - Institute of Clinical Pathology and Medical Research; Westmead Hospital; University of Sydney	CIDM-PH et al. et al	https://www.gisaid.org	?	?	2020-08-13
Australia/NSW705/2020	EPI_ISL_513348	2020-07-25	Oceania	Australia	New South Wales	Sydney	Oceania	Australia	New South Wales	genome	29408	Human	?	?	B.1.1.25	G	4Cyte Pathology	NSW Health Pathology - Institute of Clinical Pathology and Medical Research; Westmead Hospital; University of Sydney	CIDM-PH et al. et al	https://www.gisaid.org	?	?	2020-08-13
Australia/NSW706/2020	EPI_ISL_513349	2020-07-25	Oceania	Australia	New South Wales	Sydney	Oceania	Australia	New South Wales	genome	29408	Human	?	?	B.1.1.25	G	4Cyte Pathology	NSW Health Pathology - Institute of Clinical Pathology and Medical Research; Westmead Hospital; University of Sydney	CIDM-PH et al. et al	https://www.gisaid.org	?	?	2020-08-13
Australia/NSW707/2020	EPI_ISL_513350	2020-07-25	Oceania	Australia	New South Wales	Sydney	Oceania	Australia	New South Wales	genome	29408	Human	?	?	B.1.1.25	G	Pathology West - NSW Health Pathology	NSW Health Pathology - Institute of Clinical Pathology and Medical Research; Westmead Hospital; University of Sydney	CIDM-PH et al. et al	https://www.gisaid.org	?	?	2020-08-13
Australia/NSW708/2020	EPI_ISL_513351	2020-07-25	Oceania	Australia	New South Wales	Sydney	Oceania	Australia	New South Wales	genome	29408	Human	?	?	B.1.1.25	G	Pathology West - NSW Health Pathology	NSW Health Pathology - Institute of Clinical Pathology and Medical Research; Westmead Hospital; University of Sydney	CIDM-PH et al. et al	https://www.gisaid.org	?	?	2020-08-13
Australia/NSW709/2020	EPI_ISL_513352	2020-07-25	Oceania	Australia	New South Wales	Sydney	Oceania	Australia	New South Wales	genome	29408	Human	?	?	B.1.1.25	G	South Eastern Area Laboratory Services (SEALS)	NSW Health Pathology - Institute of Clinical Pathology and Medical Research; Westmead Hospital; University of Sydney	CIDM-PH et al. et al	https://www.gisaid.org	?	?	2020-08-13
Australia/NSW71/2020	EPI_ISL_427759	2020-03-22	Oceania	Australia	New South Wales	Sydney	Oceania	Australia	New South Wales	genome	29408	Human	?	?	B.6	O	Centre for Infectious Diseases and Microbiology Public Health	NSW Health Pathology - Institute of Clinical Pathology and Medical Research; Westmead Hospital; University of Sydney	Sim E et al	https://www.gisaid.org	Revealing COVID-19 transmission in Australia by SARS-CoV-2 genome sequencing and agent-based modeling	https://www.nature.com/articles/s41591-020-1000-7	2020-04-19
Australia/NSW710/2020	EPI_ISL_513353	2020-07-26	Oceania	Australia	New South Wales	Sydney	Oceania	Australia	New South Wales	genome	29408	Human	?	?	B.1.1.25	G	St Vincent's Pathology (SydPath)	NSW Health Pathology - Institute of Clinical Pathology and Medical Research; Westmead Hospital; University of Sydney	CIDM-PH et al. et al	https://www.gisaid.org	?	?	2020-08-13
Australia/NSW711/2020	EPI_ISL_513354	2020-07-26	Oceania	Australia	New South Wales	Sydney	Oceania	Australia	New South Wales	genome	29408	Human	?	?	B.1.1.25	G	St Vincent's Pathology (SydPath)	NSW Health Pathology - Institute of Clinical Pathology and Medical Research; Westmead Hospital; University of Sydney	CIDM-PH et al. et al	https://www.gisaid.org	?	?	2020-08-13
Australia/NSW712/2020	EPI_ISL_513355	2020-07-26	Oceania	Australia	New South Wales	Sydney	Oceania	Australia	New South Wales	genome	29408	Human	?	?	B.1.1.25	G	St Vincent's Pathology (SydPath)	NSW Health Pathology - Institute of Clinical Pathology and Medical Research; Westmead Hospital; University of Sydney	CIDM-PH et al. et al	https://www.gisaid.org	?	?	2020-08-13
Australia/NSW713/2020	EPI_ISL_513356	2020-07-26	Oceania	Australia	New South Wales	Sydney	Oceania	Australia	New South Wales	genome	29408	Human	?	?	B.1.1.25	G	St Vincent's Pathology (SydPath)	NSW Health Pathology - Institute of Clinical Pathology and Medical Research; Westmead Hospital; University of Sydney	CIDM-PH et al. et al	https://www.gisaid.org	?	?	2020-08-13
Australia/NSW714/2020	EPI_ISL_513357	2020-07-30	Oceania	Australia	New South Wales	Sydney	Oceania	Australia	New South Wales	genome	29408	Human	?	?	B.1.1.25	G	Douglas Hanly Moir	NSW Health Pathology - Institute of Clinical Pathology and Medical Research; Westmead Hospital; University of Sydney	CIDM-PH et al. et al	https://www.gisaid.org	?	?	2020-08-13
Australia/NSW715/2020	EPI_ISL_513358	2020-07-28	Oceania	Australia	New South Wales	Sydney	Oceania	Australia	New South Wales	genome	29408	Human	?	?	B.1.1.25	G	Pathology West - NSW Health Pathology	NSW Health Pathology - Institute of Clinical Pathology and Medical Research; Westmead Hospital; University of Sydney	CIDM-PH et al. et al	https://www.gisaid.org	?	?	2020-08-13
Australia/NSW716/2020	EPI_ISL_513359	2020-07-28	Oceania	Australia	New South Wales	Sydney	Oceania	Australia	New South Wales	genome	29408	Human	?	?	B.1.1.25	G	Pathology West - NSW Health Pathology	NSW Health Pathology - Institute of Clinical Pathology and Medical Research; Westmead Hospital; University of Sydney	CIDM-PH et al. et al	https://www.gisaid.org	?	?	2020-08-13
Australia/NSW717/2020	EPI_ISL_513360	2020-07-27	Oceania	Australia	New South Wales	Sydney	Oceania	Australia	New South Wales	genome	29408	Human	?	?	B.1.1.25	G	Pathology North - Hunter - NSW Health Pathology	NSW Health Pathology - Institute of Clinical Pathology and Medical Research; Westmead Hospital; University of Sydney	CIDM-PH et al. et al	https://www.gisaid.org	?	?	2020-08-13
Australia/NSW718/2020	EPI_ISL_513361	2020-07-27	Oceania	Australia	New South Wales	Sydney	Oceania	Australia	New South Wales	genome	29408	Human	?	?	B.1.1.25	G	St Vincent's Pathology (SydPath)	NSW Health Pathology - Institute of Clinical Pathology and Medical Research; Westmead Hospital; University of Sydney	CIDM-PH et al. et al	https://www.gisaid.org	?	?	2020-08-13
Australia/NSW719/2020	EPI_ISL_513362	2020-07-27	Oceania	Australia	New South Wales	Sydney	Oceania	Australia	New South Wales	genome	29408	Human	?	?	B.1.1.25	G	St Vincent's Pathology (SydPath)	NSW Health Pathology - Institute of Clinical Pathology and Medical Research; Westmead Hospital; University of Sydney	CIDM-PH et al. et al	https://www.gisaid.org	?	?	2020-08-13
Australia/NSW72/2020	EPI_ISL_427744	2020-03-22	Oceania	Australia	New South Wales	Sydney	Oceania	Australia	New South Wales	genome	29408	Human	?	?	B.6	O	Centre for Infectious Diseases and Microbiology Public Health	NSW Health Pathology - Institute of Clinical Pathology and Medical Research; Westmead Hospital; University of Sydney	Bachmann N et al	https://www.gisaid.org	Revealing COVID-19 transmission in Australia by SARS-CoV-2 genome sequencing and agent-based modeling	https://www.nature.com/articles/s41591-020-1000-7	2020-04-19
Australia/NSW720/2020	EPI_ISL_513363	2020-07-27	Oceania	Australia	New South Wales	Sydney	Oceania	Australia	New South Wales	genome	29408	Human	?	?	B.1.1.25	G	St Vincent's Pathology (SydPath)	NSW Health Pathology - Institute of Clinical Pathology and Medical Research; Westmead Hospital; University of Sydney	CIDM-PH et al. et al	https://www.gisaid.org	?	?	2020-08-13
Australia/NSW721/2020	EPI_ISL_513364	2020-07-27	Oceania	Australia	New South Wales	Sydney	Oceania	Australia	New South Wales	genome	29408	Human	?	?	B.1.1.25	G	St Vincent's Pathology (SydPath)	NSW Health Pathology - Institute of Clinical Pathology and Medical Research; Westmead Hospital; University of Sydney	CIDM-PH et al. et al	https://www.gisaid.org	?	?	2020-08-13
Australia/NSW722/2020	EPI_ISL_513365	2020-07-27	Oceania	Australia	New South Wales	Sydney	Oceania	Australia	New South Wales	genome	29408	Human	?	?	B.1.1.25	G	St Vincent's Pathology (SydPath)	NSW Health Pathology - Institute of Clinical Pathology and Medical Research; Westmead Hospital; University of Sydney	CIDM-PH et al. et al	https://www.gisaid.org	?	?	2020-08-13
Australia/NSW723/2020	EPI_ISL_513366	2020-07-24	Oceania	Australia	New South Wales	Sydney	Oceania	Australia	New South Wales	genome	29408	Human	?	?	B.1.1.25	G	Sydney South West Pathology Service (SSWPS) - Liverpool Hospital - NSW Health Pathology	NSW Health Pathology - Institute of Clinical Pathology and Medical Research; Westmead Hospital; University of Sydney	CIDM-PH et al. et al	https://www.gisaid.org	?	?	2020-08-13
Australia/NSW724/2020	EPI_ISL_513367	2020-07-24	Oceania	Australia	New South Wales	Sydney	Oceania	Australia	New South Wales	genome	29408	Human	?	?	B.1.1.25	G	Sydney South West Pathology Service (SSWPS) - Liverpool Hospital - NSW Health Pathology	NSW Health Pathology - Institute of Clinical Pathology and Medical Research; Westmead Hospital; University of Sydney	CIDM-PH et al. et al	https://www.gisaid.org	?	?	2020-08-13
Australia/NSW725/2020	EPI_ISL_513368	2020-07-27	Oceania	Australia	New South Wales	Sydney	Oceania	Australia	New South Wales	genome	29408	Human	?	?	B.1.1.25	G	Pathology North - Hunter - NSW Health Pathology	NSW Health Pathology - Institute of Clinical Pathology and Medical Research; Westmead Hospital; University of Sydney	CIDM-PH et al. et al	https://www.gisaid.org	?	?	2020-08-13
Australia/NSW726/2020	EPI_ISL_513369	2020-07-29	Oceania	Australia	New South Wales	Sydney	Oceania	Australia	New South Wales	genome	29408	Human	?	?	B.1.1.25	G	Pathology West - NSW Health Pathology	NSW Health Pathology - Institute of Clinical Pathology and Medical Research; Westmead Hospital; University of Sydney	CIDM-PH et al. et al	https://www.gisaid.org	?	?	2020-08-13
Australia/NSW727/2020	EPI_ISL_513370	2020-07-29	Oceania	Australia	New South Wales	Sydney	Oceania	Australia	New South Wales	genome	29408	Human	?	?	B.1.1.25	G	Pathology West - NSW Health Pathology	NSW Health Pathology - Institute of Clinical Pathology and Medical Research; Westmead Hospital; University of Sydney	CIDM-PH et al. et al	https://www.gisaid.org	?	?	2020-08-13
Australia/NSW728/2020	EPI_ISL_513371	2020-07-29	Oceania	Australia	New South Wales	Sydney	Oceania	Australia	New South Wales	genome	29408	Human	?	?	B.1.1.25	G	Pathology West - NSW Health Pathology	NSW Health Pathology - Institute of Clinical Pathology and Medical Research; Westmead Hospital; University of Sydney	CIDM-PH et al. et al	https://www.gisaid.org	?	?	2020-08-13
Australia/NSW729/2020	EPI_ISL_513372	2020-07-29	Oceania	Australia	New South Wales	Sydney	Oceania	Australia	New South Wales	genome	29408	Human	?	?	B.1.1.25	G	St Vincent's Pathology (SydPath)	NSW Health Pathology - Institute of Clinical Pathology and Medical Research; Westmead Hospital; University of Sydney	CIDM-PH et al. et al	https://www.gisaid.org	?	?	2020-08-13
Australia/NSW73/2020	EPI_ISL_427750	2020-03-24	Oceania	Australia	New South Wales	Sydney	Oceania	Australia	New South Wales	genome	29408	Human	?	?	B.6	O	Centre for Infectious Diseases and Microbiology Public Health	NSW Health Pathology - Institute of Clinical Pathology and Medical Research; Westmead Hospital; University of Sydney	Rockett R et al	https://www.gisaid.org	Revealing COVID-19 transmission in Australia by SARS-CoV-2 genome sequencing and agent-based modeling	https://www.nature.com/articles/s41591-020-1000-7	2020-04-19
Australia/NSW730/2020	EPI_ISL_513373	2020-07-27	Oceania	Australia	New South Wales	Sydney	Oceania	Australia	New South Wales	genome	29408	Human	?	?	B.1.1.25	G	Sydney South West Pathology Service (SSWPS) - Liverpool Hospital - NSW Health Pathology	NSW Health Pathology - Institute of Clinical Pathology and Medical Research; Westmead Hospital; University of Sydney	CIDM-PH et al. et al	https://www.gisaid.org	?	?	2020-08-13
Australia/NSW731/2020	EPI_ISL_513374	2020-07-27	Oceania	Australia	New South Wales	Sydney	Oceania	Australia	New South Wales	genome	29408	Human	?	?	B.1.1.25	G	Sydney South West Pathology Service (SSWPS) - Liverpool Hospital - NSW Health Pathology	NSW Health Pathology - Institute of Clinical Pathology and Medical Research; Westmead Hospital; University of Sydney	CIDM-PH et al. et al	https://www.gisaid.org	?	?	2020-08-13
Australia/NSW732/2020	EPI_ISL_513375	2020-07-29	Oceania	Australia	New South Wales	Sydney	Oceania	Australia	New South Wales	genome	29408	Human	?	?	B.1.1.25	G	Pathology North - Royal North Shore Hospital - NSW Health Pathology	NSW Health Pathology - Institute of Clinical Pathology and Medical Research; Westmead Hospital; University of Sydney	CIDM-PH et al. et al	https://www.gisaid.org	?	?	2020-08-13
Australia/NSW733/2020	EPI_ISL_513376	2020-07-28	Oceania	Australia	New South Wales	Sydney	Oceania	Australia	New South Wales	genome	29408	Human	?	?	B.1.1.25	G	Pathology North - Royal North Shore Hospital - NSW Health Pathology	NSW Health Pathology - Institute of Clinical Pathology and Medical Research; Westmead Hospital; University of Sydney	CIDM-PH et al. et al	https://www.gisaid.org	?	?	2020-08-13
Australia/NSW734/2020	EPI_ISL_513377	2020-07-27	Oceania	Australia	New South Wales	Sydney	Oceania	Australia	New South Wales	genome	29408	Human	?	?	B.1.1.25	G	South Eastern Area Laboratory Services (SEALS)	NSW Health Pathology - Institute of Clinical Pathology and Medical Research; Westmead Hospital; University of Sydney	CIDM-PH et al. et al	https://www.gisaid.org	?	?	2020-08-13
Australia/NSW735/2020	EPI_ISL_513378	2020-07-25	Oceania	Australia	New South Wales	Sydney	Oceania	Australia	New South Wales	genome	29408	Human	?	?	B.1.1.25	G	Pathology West - NSW Health Pathology	NSW Health Pathology - Institute of Clinical Pathology and Medical Research; Westmead Hospital; University of Sydney	CIDM-PH et al. et al	https://www.gisaid.org	?	?	2020-08-13
Australia/NSW736/2020	EPI_ISL_513379	2020-07-29	Oceania	Australia	New South Wales	Sydney	Oceania	Australia	New South Wales	genome	29408	Human	?	?	B.1.1.25	G	St Vincent's Pathology (SydPath)	NSW Health Pathology - Institute of Clinical Pathology and Medical Research; Westmead Hospital; University of Sydney	CIDM-PH et al. et al	https://www.gisaid.org	?	?	2020-08-13
Australia/NSW737/2020	EPI_ISL_513380	2020-07-30	Oceania	Australia	New South Wales	Sydney	Oceania	Australia	New South Wales	genome	29408	Human	?	?	B.1.1.25	G	Pathology West - NSW Health Pathology	NSW Health Pathology - Institute of Clinical Pathology and Medical Research; Westmead Hospital; University of Sydney	CIDM-PH et al. et al	https://www.gisaid.org	?	?	2020-08-13
Australia/NSW738/2020	EPI_ISL_513381	2020-07-29	Oceania	Australia	New South Wales	Sydney	Oceania	Australia	New South Wales	genome	29408	Human	?	?	B.1.1.25	G	Sydney South West Pathology Service (SSWPS) - Liverpool Hospital - NSW Health Pathology	NSW Health Pathology - Institute of Clinical Pathology and Medical Research; Westmead Hospital; University of Sydney	CIDM-PH et al. et al	https://www.gisaid.org	?	?	2020-08-13
Australia/NSW739/2020	EPI_ISL_513382	2020-07-29	Oceania	Australia	New South Wales	Sydney	Oceania	Australia	New South Wales	genome	29408	Human	?	?	B.1.1.25	G	Sydney South West Pathology Service (SSWPS) - Liverpool Hospital - NSW Health Pathology	NSW Health Pathology - Institute of Clinical Pathology and Medical Research; Westmead Hospital; University of Sydney	CIDM-PH et al. et al	https://www.gisaid.org	?	?	2020-08-13
Australia/NSW74/2020	EPI_ISL_427706	2020-03-19	Oceania	Australia	New South Wales	Sydney	Oceania	Australia	New South Wales	genome	29408	Human	?	?	B.6	O	Centre for Infectious Diseases and Microbiology Public Health	NSW Health Pathology - Institute of Clinical Pathology and Medical Research; Westmead Hospital; University of Sydney	Lam C et al	https://www.gisaid.org	Revealing COVID-19 transmission in Australia by SARS-CoV-2 genome sequencing and agent-based modeling	https://www.nature.com/articles/s41591-020-1000-7	2020-04-19
Australia/NSW740/2020	EPI_ISL_513383	2020-07-30	Oceania	Australia	New South Wales	Sydney	Oceania	Australia	New South Wales	genome	29408	Human	?	?	B.1.1.25	G	Sydney South West Pathology Service (SSWPS) - Liverpool Hospital - NSW Health Pathology	NSW Health Pathology - Institute of Clinical Pathology and Medical Research; Westmead Hospital; University of Sydney	CIDM-PH et al. et al	https://www.gisaid.org	?	?	2020-08-13
Australia/NSW741/2020	EPI_ISL_513384	2020-07-30	Oceania	Australia	New South Wales	Sydney	Oceania	Australia	New South Wales	genome	29408	Human	?	?	B.1.1.25	G	St Vincent's Pathology (SydPath)	NSW Health Pathology - Institute of Clinical Pathology and Medical Research; Westmead Hospital; University of Sydney	CIDM-PH et al. et al	https://www.gisaid.org	?	?	2020-08-13
Australia/NSW742/2020	EPI_ISL_513385	2020-07-30	Oceania	Australia	New South Wales	Sydney	Oceania	Australia	New South Wales	genome	29408	Human	?	?	B.1.1.25	G	St Vincent's Pathology (SydPath)	NSW Health Pathology - Institute of Clinical Pathology and Medical Research; Westmead Hospital; University of Sydney	CIDM-PH et al. et al	https://www.gisaid.org	?	?	2020-08-13
Australia/NSW743/2020	EPI_ISL_513386	2020-07-24	Oceania	Australia	New South Wales	Sydney	Oceania	Australia	New South Wales	genome	29408	Human	?	?	B.1.1.25	G	Pathology North - NSW Health Pathology	NSW Health Pathology - Institute of Clinical Pathology and Medical Research; Westmead Hospital; University of Sydney	CIDM-PH et al. et al	https://www.gisaid.org	?	?	2020-08-13
Australia/NSW744/2020	EPI_ISL_513387	2020-07-24	Oceania	Australia	New South Wales	Sydney	Oceania	Australia	New South Wales	genome	29408	Human	?	?	B.1.1.25	G	Pathology North - NSW Health Pathology	NSW Health Pathology - Institute of Clinical Pathology and Medical Research; Westmead Hospital; University of Sydney	CIDM-PH et al. et al	https://www.gisaid.org	?	?	2020-08-13
Australia/NSW745/2020	EPI_ISL_513388	2020-07-28	Oceania	Australia	New South Wales	Sydney	Oceania	Australia	New South Wales	genome	29408	Human	?	?	B.1.1.25	G	Pathology North - NSW Health Pathology	NSW Health Pathology - Institute of Clinical Pathology and Medical Research; Westmead Hospital; University of Sydney	CIDM-PH et al. et al	https://www.gisaid.org	?	?	2020-08-13
Australia/NSW747/2020	EPI_ISL_513389	2020-07-20	Oceania	Australia	New South Wales	Sydney	Oceania	Australia	New South Wales	genome	29408	Human	?	?	B.1.1.25	G	Douglas Hanly Moir	NSW Health Pathology - Institute of Clinical Pathology and Medical Research; Westmead Hospital; University of Sydney	CIDM-PH et al. et al	https://www.gisaid.org	?	?	2020-08-13
Australia/NSW748/2020	EPI_ISL_513390	2020-07-31	Oceania	Australia	New South Wales	Sydney	Oceania	Australia	New South Wales	genome	29408	Human	?	?	B.1.1.25	G	Pathology West - NSW Health Pathology	NSW Health Pathology - Institute of Clinical Pathology and Medical Research; Westmead Hospital; University of Sydney	CIDM-PH et al. et al	https://www.gisaid.org	?	?	2020-08-13
Australia/NSW749/2020	EPI_ISL_513391	2020-07-31	Oceania	Australia	New South Wales	Sydney	Oceania	Australia	New South Wales	genome	29408	Human	?	?	B.1.1.25	G	Pathology West - NSW Health Pathology	NSW Health Pathology - Institute of Clinical Pathology and Medical Research; Westmead Hospital; University of Sydney	CIDM-PH et al. et al	https://www.gisaid.org	?	?	2020-08-13
Australia/NSW75/2020	EPI_ISL_427703	2020-03-16	Oceania	Australia	New South Wales	Sydney	Oceania	Australia	New South Wales	genome	29408	Human	?	?	B.2.1	O	Centre for Infectious Diseases and Microbiology Public Health	NSW Health Pathology - Institute of Clinical Pathology and Medical Research; Westmead Hospital; University of Sydney	Gray K et al	https://www.gisaid.org	Revealing COVID-19 transmission in Australia by SARS-CoV-2 genome sequencing and agent-based modeling	https://www.nature.com/articles/s41591-020-1000-7	2020-04-19
Australia/NSW750/2020	EPI_ISL_513392	2020-07-30	Oceania	Australia	New South Wales	Sydney	Oceania	Australia	New South Wales	genome	29408	Human	?	?	B.1.1.25	G	Pathology West - NSW Health Pathology	NSW Health Pathology - Institute of Clinical Pathology and Medical Research; Westmead Hospital; University of Sydney	CIDM-PH et al. et al	https://www.gisaid.org	?	?	2020-08-13
Australia/NSW751/2020	EPI_ISL_513393	2020-08-01	Oceania	Australia	New South Wales	Sydney	Oceania	Australia	New South Wales	genome	29408	Human	?	?	B.1.1.25	G	Pathology West - NSW Health Pathology	NSW Health Pathology - Institute of Clinical Pathology and Medical Research; Westmead Hospital; University of Sydney	CIDM-PH et al. et al	https://www.gisaid.org	?	?	2020-08-13
Australia/NSW752/2020	EPI_ISL_513394	2020-07-30	Oceania	Australia	New South Wales	Sydney	Oceania	Australia	New South Wales	genome	29408	Human	?	?	B.1.1.25	G	Pathology West - NSW Health Pathology	NSW Health Pathology - Institute of Clinical Pathology and Medical Research; Westmead Hospital; University of Sydney	CIDM-PH et al. et al	https://www.gisaid.org	?	?	2020-08-13
Australia/NSW753/2020	EPI_ISL_513395	2020-07-31	Oceania	Australia	New South Wales	Sydney	Oceania	Australia	New South Wales	genome	29408	Human	?	?	B.1.1.25	G	Pathology West - NSW Health Pathology	NSW Health Pathology - Institute of Clinical Pathology and Medical Research; Westmead Hospital; University of Sydney	CIDM-PH et al. et al	https://www.gisaid.org	?	?	2020-08-13
Australia/NSW754/2020	EPI_ISL_513396	2020-07-22	Oceania	Australia	New South Wales	Sydney	Oceania	Australia	New South Wales	genome	29408	Human	?	?	B.1.1.25	G	St Vincent's Pathology (SydPath)	NSW Health Pathology - Institute of Clinical Pathology and Medical Research; Westmead Hospital; University of Sydney	CIDM-PH et al. et al	https://www.gisaid.org	?	?	2020-08-13
Australia/NSW755/2020	EPI_ISL_513397	2020-07-20	Oceania	Australia	New South Wales	Sydney	Oceania	Australia	New South Wales	genome	29408	Human	?	?	B.1.1.25	G	St Vincent's Pathology (SydPath)	NSW Health Pathology - Institute of Clinical Pathology and Medical Research; Westmead Hospital; University of Sydney	CIDM-PH et al. et al	https://www.gisaid.org	?	?	2020-08-13
Australia/NSW756/2020	EPI_ISL_513398	2020-07-20	Oceania	Australia	New South Wales	Sydney	Oceania	Australia	New South Wales	genome	29408	Human	?	?	B.1.1.25	G	St Vincent's Pathology (SydPath)	NSW Health Pathology - Institute of Clinical Pathology and Medical Research; Westmead Hospital; University of Sydney	CIDM-PH et al. et al	https://www.gisaid.org	?	?	2020-08-13
Australia/NSW757/2020	EPI_ISL_513399	2020-07-19	Oceania	Australia	New South Wales	Sydney	Oceania	Australia	New South Wales	genome	29408	Human	?	?	B.1.1.25	G	St Vincent's Pathology (SydPath)	NSW Health Pathology - Institute of Clinical Pathology and Medical Research; Westmead Hospital; University of Sydney	CIDM-PH et al. et al	https://www.gisaid.org	?	?	2020-08-13
Australia/NSW758/2020	EPI_ISL_513400	2020-07-28	Oceania	Australia	New South Wales	Sydney	Oceania	Australia	New South Wales	genome	29408	Human	?	?	B.1.1.25	G	Sydney South West Pathology Service (SSWPS) - Royal Prince Alfred Hospital - NSW Health Pathology	NSW Health Pathology - Institute of Clinical Pathology and Medical Research; Westmead Hospital; University of Sydney	CIDM-PH et al. et al	https://www.gisaid.org	?	?	2020-08-13
Australia/NSW759/2020	EPI_ISL_513401	2020-07-28	Oceania	Australia	New South Wales	Sydney	Oceania	Australia	New South Wales	genome	29408	Human	?	?	B.1.1.25	G	Sydney South West Pathology Service (SSWPS) - Liverpool Hospital - NSW Health Pathology	NSW Health Pathology - Institute of Clinical Pathology and Medical Research; Westmead Hospital; University of Sydney	CIDM-PH et al. et al	https://www.gisaid.org	?	?	2020-08-13
Australia/NSW76/2020	EPI_ISL_427704	2020-03-19	Oceania	Australia	New South Wales	Sydney	Oceania	Australia	New South Wales	genome	29409	Human	?	?	B.2.1	O	Centre for Infectious Diseases and Microbiology Public Health	NSW Health Pathology - Institute of Clinical Pathology and Medical Research; Westmead Hospital; University of Sydney	Timms V et al	https://www.gisaid.org	Revealing COVID-19 transmission in Australia by SARS-CoV-2 genome sequencing and agent-based modeling	https://www.nature.com/articles/s41591-020-1000-7	2020-04-19
Australia/NSW760/2020	EPI_ISL_513402	2020-08-03	Oceania	Australia	New South Wales	Sydney	Oceania	Australia	New South Wales	genome	29408	Human	?	?	B.1.1.25	G	4Cyte Pathology	NSW Health Pathology - Institute of Clinical Pathology and Medical Research; Westmead Hospital; University of Sydney	CIDM-PH et al. et al	https://www.gisaid.org	?	?	2020-08-13
Australia/NSW761/2020	EPI_ISL_513403	2020-07-20	Oceania	Australia	New South Wales	Sydney	Oceania	Australia	New South Wales	genome	29408	Human	?	?	B.1.1.25	G	Laverty Pathology	NSW Health Pathology - Institute of Clinical Pathology and Medical Research; Westmead Hospital; University of Sydney	CIDM-PH et al. et al	https://www.gisaid.org	?	?	2020-08-13
Australia/NSW762/2020	EPI_ISL_513404	2020-07-21	Oceania	Australia	New South Wales	Sydney	Oceania	Australia	New South Wales	genome	29408	Human	?	?	B.1.1.25	G	Laverty Pathology	NSW Health Pathology - Institute of Clinical Pathology and Medical Research; Westmead Hospital; University of Sydney	CIDM-PH et al. et al	https://www.gisaid.org	?	?	2020-08-13
Australia/NSW763/2020	EPI_ISL_513405	2020-07-21	Oceania	Australia	New South Wales	Sydney	Oceania	Australia	New South Wales	genome	29408	Human	?	?	B.1.1.25	G	Laverty Pathology	NSW Health Pathology - Institute of Clinical Pathology and Medical Research; Westmead Hospital; University of Sydney	CIDM-PH et al. et al	https://www.gisaid.org	?	?	2020-08-13
Australia/NSW764/2020	EPI_ISL_513406	2020-07-21	Oceania	Australia	New South Wales	Sydney	Oceania	Australia	New South Wales	genome	29408	Human	?	?	B.1.1.25	G	Laverty Pathology	NSW Health Pathology - Institute of Clinical Pathology and Medical Research; Westmead Hospital; University of Sydney	CIDM-PH et al. et al	https://www.gisaid.org	?	?	2020-08-13
Australia/NSW765/2020	EPI_ISL_513407	2020-07-21	Oceania	Australia	New South Wales	Sydney	Oceania	Australia	New South Wales	genome	29408	Human	?	?	B.1.1.25	G	Laverty Pathology	NSW Health Pathology - Institute of Clinical Pathology and Medical Research; Westmead Hospital; University of Sydney	CIDM-PH et al. et al	https://www.gisaid.org	?	?	2020-08-13
Australia/NSW766/2020	EPI_ISL_513408	2020-07-28	Oceania	Australia	New South Wales	Sydney	Oceania	Australia	New South Wales	genome	29408	Human	?	?	B.1.1.25	G	Laverty Pathology	NSW Health Pathology - Institute of Clinical Pathology and Medical Research; Westmead Hospital; University of Sydney	CIDM-PH et al. et al	https://www.gisaid.org	?	?	2020-08-13
Australia/NSW767/2020	EPI_ISL_513409	2020-07-31	Oceania	Australia	New South Wales	Sydney	Oceania	Australia	New South Wales	genome	29408	Human	?	?	B.1.1.25	G	Sydney South West Pathology Service (SSWPS) - Liverpool Hospital - NSW Health Pathology	NSW Health Pathology - Institute of Clinical Pathology and Medical Research; Westmead Hospital; University of Sydney	CIDM-PH et al. et al	https://www.gisaid.org	?	?	2020-08-13
Australia/NSW768/2020	EPI_ISL_513410	2020-07-31	Oceania	Australia	New South Wales	Sydney	Oceania	Australia	New South Wales	genome	29408	Human	?	?	B.1.1.25	G	Sydney South West Pathology Service (SSWPS) - Liverpool Hospital - NSW Health Pathology	NSW Health Pathology - Institute of Clinical Pathology and Medical Research; Westmead Hospital; University of Sydney	CIDM-PH et al. et al	https://www.gisaid.org	?	?	2020-08-13
Australia/NSW769/2020	EPI_ISL_513411	2020-08-02	Oceania	Australia	New South Wales	Sydney	Oceania	Australia	New South Wales	genome	29408	Human	?	?	B.1.1.25	G	Sydney South West Pathology Service (SSWPS) - Liverpool Hospital - NSW Health Pathology	NSW Health Pathology - Institute of Clinical Pathology and Medical Research; Westmead Hospital; University of Sydney	CIDM-PH et al. et al	https://www.gisaid.org	?	?	2020-08-13
Australia/NSW77/2020	EPI_ISL_427729	2020-03-17	Oceania	Australia	New South Wales	Sydney	Oceania	Australia	New South Wales	genome	29408	Human	?	?	B.2.1	O	Centre for Infectious Diseases and Microbiology Public Health	NSW Health Pathology - Institute of Clinical Pathology and Medical Research; Westmead Hospital; University of Sydney	Gall M et al	https://www.gisaid.org	Revealing COVID-19 transmission in Australia by SARS-CoV-2 genome sequencing and agent-based modeling	https://www.nature.com/articles/s41591-020-1000-7	2020-04-19
Australia/NSW770/2020	EPI_ISL_513412	2020-08-02	Oceania	Australia	New South Wales	Sydney	Oceania	Australia	New South Wales	genome	29408	Human	?	?	B.1.1.25	G	Sydney South West Pathology Service (SSWPS) - Liverpool Hospital - NSW Health Pathology	NSW Health Pathology - Institute of Clinical Pathology and Medical Research; Westmead Hospital; University of Sydney	CIDM-PH et al. et al	https://www.gisaid.org	?	?	2020-08-13
Australia/NSW771/2020	EPI_ISL_513413	2020-07-30	Oceania	Australia	New South Wales	Sydney	Oceania	Australia	New South Wales	genome	29408	Human	?	?	B.1.1.25	G	4Cyte Pathology	NSW Health Pathology - Institute of Clinical Pathology and Medical Research; Westmead Hospital; University of Sydney	CIDM-PH et al. et al	https://www.gisaid.org	?	?	2020-08-13
Australia/NSW772/2020	EPI_ISL_526689	2020-07-24	Oceania	Australia	New South Wales	Sydney	Oceania	Australia	New South Wales	genome	29408	Human	?	?	B.1.1.25	G	Pathology West - NSW Health Pathology	NSW Health Pathology - Institute of Clinical Pathology and Medical Research; Westmead Hospital; University of Sydney	CIDM-PH et al. et al	https://www.gisaid.org	?	?	2020-09-02
Australia/NSW773/2020	EPI_ISL_526115	2020-07-28	Oceania	Australia	New South Wales	Sydney	Oceania	Australia	New South Wales	genome	29408	Human	?	?	B.1.1.25	G	Pathology West - NSW Health Pathology	NSW Health Pathology - Institute of Clinical Pathology and Medical Research; Westmead Hospital; University of Sydney	CIDM-PH et al. et al	https://www.gisaid.org	?	?	2020-09-01
Australia/NSW774/2020	EPI_ISL_526116	2020-07-28	Oceania	Australia	New South Wales	Sydney	Oceania	Australia	New South Wales	genome	29408	Human	?	?	B.1.1.25	G	Pathology West - NSW Health Pathology	NSW Health Pathology - Institute of Clinical Pathology and Medical Research; Westmead Hospital; University of Sydney	CIDM-PH et al. et al	https://www.gisaid.org	?	?	2020-09-01
Australia/NSW775/2020	EPI_ISL_526117	2020-07-29	Oceania	Australia	New South Wales	Sydney	Oceania	Australia	New South Wales	genome	29408	Human	?	?	B.1.1.25	G	Pathology West - NSW Health Pathology	NSW Health Pathology - Institute of Clinical Pathology and Medical Research; Westmead Hospital; University of Sydney	CIDM-PH et al. et al	https://www.gisaid.org	?	?	2020-09-01
Australia/NSW776/2020	EPI_ISL_526118	2020-07-29	Oceania	Australia	New South Wales	Sydney	Oceania	Australia	New South Wales	genome	29408	Human	?	?	B.1.1.25	G	Pathology West - NSW Health Pathology	NSW Health Pathology - Institute of Clinical Pathology and Medical Research; Westmead Hospital; University of Sydney	CIDM-PH et al. et al	https://www.gisaid.org	?	?	2020-09-01
Australia/NSW777/2020	EPI_ISL_526119	2020-07-29	Oceania	Australia	New South Wales	Sydney	Oceania	Australia	New South Wales	genome	29408	Human	?	?	B.1.1.25	G	Sydney South West Pathology Service (SSWPS) - Liverpool Hospital - NSW Health Pathology	NSW Health Pathology - Institute of Clinical Pathology and Medical Research; Westmead Hospital; University of Sydney	CIDM-PH et al. et al	https://www.gisaid.org	?	?	2020-09-01
Australia/NSW778/2020	EPI_ISL_526120	2020-07-29	Oceania	Australia	New South Wales	Sydney	Oceania	Australia	New South Wales	genome	29408	Human	?	?	B.1.1.25	G	Sydney South West Pathology Service (SSWPS) - Liverpool Hospital - NSW Health Pathology	NSW Health Pathology - Institute of Clinical Pathology and Medical Research; Westmead Hospital; University of Sydney	CIDM-PH et al. et al	https://www.gisaid.org	?	?	2020-09-01
Australia/NSW779/2020	EPI_ISL_526121	2020-08-03	Oceania	Australia	New South Wales	Sydney	Oceania	Australia	New South Wales	genome	29408	Human	?	?	B.1.1.25	G	St Vincent's Pathology (SydPath)	NSW Health Pathology - Institute of Clinical Pathology and Medical Research; Westmead Hospital; University of Sydney	CIDM-PH et al. et al	https://www.gisaid.org	?	?	2020-09-01
Australia/NSW78/2020	EPI_ISL_427770	2020-03-23	Oceania	Australia	New South Wales	Sydney	Oceania	Australia	New South Wales	genome	29408	Human	?	?	B.2.1	O	Centre for Infectious Diseases and Microbiology Public Health	NSW Health Pathology - Institute of Clinical Pathology and Medical Research; Westmead Hospital; University of Sydney	Arnott A et al	https://www.gisaid.org	Revealing COVID-19 transmission in Australia by SARS-CoV-2 genome sequencing and agent-based modeling	https://www.nature.com/articles/s41591-020-1000-7	2020-04-19
Australia/NSW780/2020	EPI_ISL_526122	2020-08-03	Oceania	Australia	New South Wales	Sydney	Oceania	Australia	New South Wales	genome	29408	Human	?	?	B.1.1.25	G	St Vincent's Pathology (SydPath)	NSW Health Pathology - Institute of Clinical Pathology and Medical Research; Westmead Hospital; University of Sydney	CIDM-PH et al. et al	https://www.gisaid.org	?	?	2020-09-01
Australia/NSW781/2020	EPI_ISL_526123	2020-07-17	Oceania	Australia	New South Wales	Sydney	Oceania	Australia	New South Wales	genome	29408	Human	?	?	B.1.1.25	G	St Vincent's Pathology (SydPath)	NSW Health Pathology - Institute of Clinical Pathology and Medical Research; Westmead Hospital; University of Sydney	CIDM-PH et al. et al	https://www.gisaid.org	?	?	2020-09-01
Australia/NSW782/2020	EPI_ISL_526124	2020-07-25	Oceania	Australia	New South Wales	Sydney	Oceania	Australia	New South Wales	genome	29408	Human	?	?	B.1.1.25	G	Sydney South West Pathology Service (SSWPS) - Liverpool Hospital - NSW Health Pathology	NSW Health Pathology - Institute of Clinical Pathology and Medical Research; Westmead Hospital; University of Sydney	CIDM-PH et al. et al	https://www.gisaid.org	?	?	2020-09-01
Australia/NSW783/2020	EPI_ISL_526125	2020-08-01	Oceania	Australia	New South Wales	Sydney	Oceania	Australia	New South Wales	genome	29408	Human	?	?	B.1.1.25	G	Sydney South West Pathology Service (SSWPS) - Concord Repatriation General Hospital - NSW Health Pathology	NSW Health Pathology - Institute of Clinical Pathology and Medical Research; Westmead Hospital; University of Sydney	CIDM-PH et al. et al	https://www.gisaid.org	?	?	2020-09-01
Australia/NSW784/2020	EPI_ISL_526126	2020-07-30	Oceania	Australia	New South Wales	Sydney	Oceania	Australia	New South Wales	genome	29408	Human	?	?	B.1.1.25	G	Sydney South West Pathology Service (SSWPS) - Liverpool Hospital - NSW Health Pathology	NSW Health Pathology - Institute of Clinical Pathology and Medical Research; Westmead Hospital; University of Sydney	CIDM-PH et al. et al	https://www.gisaid.org	?	?	2020-09-01
Australia/NSW785/2020	EPI_ISL_526127	2020-07-30	Oceania	Australia	New South Wales	Sydney	Oceania	Australia	New South Wales	genome	29408	Human	?	?	B.1.1.25	G	Sydney South West Pathology Service (SSWPS) - Liverpool Hospital - NSW Health Pathology	NSW Health Pathology - Institute of Clinical Pathology and Medical Research; Westmead Hospital; University of Sydney	CIDM-PH et al. et al	https://www.gisaid.org	?	?	2020-09-01
Australia/NSW786/2020	EPI_ISL_526128	2020-04-06	Oceania	Australia	New South Wales	Sydney	Oceania	Australia	New South Wales	genome	29408	Human	?	?	A.2	O	Pathology North - Royal North Shore Hospital - NSW Health Pathology	NSW Health Pathology - Institute of Clinical Pathology and Medical Research; Westmead Hospital; University of Sydney	CIDM-PH et al. et al	https://www.gisaid.org	?	?	2020-09-01
Australia/NSW787/2020	EPI_ISL_526129	2020-07-27	Oceania	Australia	New South Wales	Sydney	Oceania	Australia	New South Wales	genome	29408	Human	?	?	B.1.1.25	G	The Children's Hospital at Westmead	NSW Health Pathology - Institute of Clinical Pathology and Medical Research; Westmead Hospital; University of Sydney	CIDM-PH et al. et al	https://www.gisaid.org	?	?	2020-09-01
Australia/NSW788/2020	EPI_ISL_526130	2020-04-02	Oceania	Australia	New South Wales	Sydney	Oceania	Australia	New South Wales	genome	29408	Human	?	?	A.2	O	Pathology North - Royal North Shore Hospital - NSW Health Pathology	NSW Health Pathology - Institute of Clinical Pathology and Medical Research; Westmead Hospital; University of Sydney	CIDM-PH et al. et al	https://www.gisaid.org	?	?	2020-09-01
Australia/NSW789/2020	EPI_ISL_526131	2020-08-02	Oceania	Australia	New South Wales	Sydney	Oceania	Australia	New South Wales	genome	29408	Human	?	?	B.1.1.25	G	Sydney South West Pathology Service (SSWPS) - Liverpool Hospital - NSW Health Pathology	NSW Health Pathology - Institute of Clinical Pathology and Medical Research; Westmead Hospital; University of Sydney	CIDM-PH et al. et al	https://www.gisaid.org	?	?	2020-09-01
Australia/NSW79/2020	EPI_ISL_427790	2020-03-23	Oceania	Australia	New South Wales	Sydney	Oceania	Australia	New South Wales	genome	29408	Human	?	?	B.2.1	O	Centre for Infectious Diseases and Microbiology Public Health	NSW Health Pathology - Institute of Clinical Pathology and Medical Research; Westmead Hospital; University of Sydney	Sadsad R et al	https://www.gisaid.org	Revealing COVID-19 transmission in Australia by SARS-CoV-2 genome sequencing and agent-based modeling	https://www.nature.com/articles/s41591-020-1000-7	2020-04-19
Australia/NSW790/2020	EPI_ISL_526132	2020-08-04	Oceania	Australia	New South Wales	Sydney	Oceania	Australia	New South Wales	genome	29408	Human	?	?	B.1.1.25	G	Pathology North - Royal North Shore Hospital - NSW Health Pathology	NSW Health Pathology - Institute of Clinical Pathology and Medical Research; Westmead Hospital; University of Sydney	CIDM-PH et al. et al	https://www.gisaid.org	?	?	2020-09-01
Australia/NSW791/2020	EPI_ISL_526133	2020-08-02	Oceania	Australia	New South Wales	Sydney	Oceania	Australia	New South Wales	genome	29408	Human	?	?	B.1.1.25	G	Pathology North - Royal North Shore Hospital - NSW Health Pathology	NSW Health Pathology - Institute of Clinical Pathology and Medical Research; Westmead Hospital; University of Sydney	CIDM-PH et al. et al	https://www.gisaid.org	?	?	2020-09-01
[truncated: 95,460 more rows]
